# Supplementary material for: BHLHE40, a potential immune therapy target, regulated by FGD5-AS1/miR-15a-5p in pancreatic cancer
Source: Sci Rep. 2023 Sep 29;13:16400. doi: 10.1038/s41598-023-43577-x (PMC10541890; doi:10.1038/s41598-023-43577-x)
Supplement: Supplementary file 12 — Supplementary Table S1. [file 41598_2023_43577_MOESM12_ESM.xls]

#please cite:
#Zhou KR, Liu S, Cai L, et al. ENCORI: The Encyclopedia of RNA Interactomes.
#2.Li JH, et al.starBase v2.0: decoding miRNA-ceRNA, miRNA-ncRNA and protein-RNA interaction networks from large-scale CLIP-Seq data , Nucleic Acids Res. 2014 Jan;42:D92-7.
miRNAid	miRNAname	geneID	geneName	geneType	chromosome	narrowStart	narrowEnd	broadStart	broadEnd	strand	clipExpNum	degraExpNum	RBP	PITA	RNA22	miRmap	microT	miRanda	PicTar	TargetScan	pancancerNum
MIMAT0000068	hsa-miR-15a-5p	ENSG00000134107	BHLHE40	protein_coding	chr3	5025394	5025400	5025380	5025401	+	22	0	AGO1,AGO1-4,AGO2	1	0	1	0	1	0	0	9
MIMAT0000069	hsa-miR-16-5p	ENSG00000134107	BHLHE40	protein_coding	chr3	5025394	5025400	5025380	5025401	+	22	0	AGO1,AGO1-4,AGO2	1	0	1	0	1	0	0	11
MIMAT0000077	hsa-miR-22-3p	ENSG00000134107	BHLHE40	protein_coding	chr3	5026492	5026497	5026492	5026497	+	17	0	AGO1,AGO1-4,AGO2	1	0	0	0	0	0	0	3
MIMAT0000082	hsa-miR-26a-5p	ENSG00000134107	BHLHE40	protein_coding	chr3	5026660	5026666	5026639	5026667	+	21	0	AGO1,AGO1-4,AGO2	1	0	1	1	1	1	1	0
MIMAT0000083	hsa-miR-26b-5p	ENSG00000134107	BHLHE40	protein_coding	chr3	5026660	5026666	5026639	5026667	+	21	0	AGO1,AGO1-4,AGO2	1	0	1	1	1	1	1	5
MIMAT0000084	hsa-miR-27a-3p	ENSG00000134107	BHLHE40	protein_coding	chr3	5025742	5025747	5025742	5025747	+	1	0	AGO1-4	1	0	0	0	0	0	0	1
MIMAT0000085	hsa-miR-28-5p	ENSG00000134107	BHLHE40	protein_coding	chr3	5025591	5025597	5025570	5025598	+	9	0	AGO1-4,AGO2	1	0	1	1	1	0	0	13
MIMAT0000091	hsa-miR-33a-5p	ENSG00000134107	BHLHE40	protein_coding	chr3	5026504	5026509	5026504	5026509	+	18	0	AGO1,AGO1-4,AGO2	1	0	0	0	0	0	0	11
MIMAT0000099	hsa-miR-101-3p	ENSG00000134107	BHLHE40	protein_coding	chr3	5026164	5026169	5026164	5026169	+	3	0	AGO1,AGO1-4,AGO2	1	0	0	0	0	0	0	5
MIMAT0000101	hsa-miR-103a-3p	ENSG00000134107	BHLHE40	protein_coding	chr3	5025394	5025399	5025394	5025399	+	20	0	AGO1,AGO1-4,AGO2	1	0	0	0	0	0	0	9
MIMAT0000101	hsa-miR-103a-3p	ENSG00000134107	BHLHE40	protein_coding	chr3	5025452	5025458	5025431	5025459	+	20	0	AGO1,AGO1-4,AGO2	1	0	1	1	1	0	0	9
MIMAT0000104	hsa-miR-107	ENSG00000134107	BHLHE40	protein_coding	chr3	5025394	5025399	5025394	5025399	+	20	0	AGO1,AGO1-4,AGO2	1	0	0	0	0	0	0	11
MIMAT0000104	hsa-miR-107	ENSG00000134107	BHLHE40	protein_coding	chr3	5025452	5025458	5025431	5025459	+	20	0	AGO1,AGO1-4,AGO2	1	0	1	1	1	0	0	11
MIMAT0000231	hsa-miR-199a-5p	ENSG00000134107	BHLHE40	protein_coding	chr3	5025942	5025947	5025942	5025947	+	1	0	AGO2	1	0	0	0	0	0	0	1
MIMAT0000243	hsa-miR-148a-3p	ENSG00000134107	BHLHE40	protein_coding	chr3	5025941	5025946	5025941	5025946	+	2	0	AGO2	1	0	0	0	0	0	0	13
MIMAT0000251	hsa-miR-147a	ENSG00000134107	BHLHE40	protein_coding	chr3	5026667	5026674	5026667	5026674	+	21	0	AGO1,AGO1-4,AGO2	1	0	0	0	0	0	0	0
MIMAT0000253	hsa-miR-10a-5p	ENSG00000134107	BHLHE40	protein_coding	chr3	5025511	5025516	5025511	5025516	+	17	0	AGO1-4,AGO2	1	0	0	0	0	0	0	3
MIMAT0000254	hsa-miR-10b-5p	ENSG00000134107	BHLHE40	protein_coding	chr3	5025511	5025516	5025511	5025516	+	17	0	AGO1-4,AGO2	1	0	0	0	0	0	0	7
MIMAT0000256	hsa-miR-181a-5p	ENSG00000134107	BHLHE40	protein_coding	chr3	5026687	5026692	5026665	5026693	+	21	0	AGO1,AGO1-4,AGO2	1	0	1	1	1	1	1	6
MIMAT0000257	hsa-miR-181b-5p	ENSG00000134107	BHLHE40	protein_coding	chr3	5026687	5026692	5026665	5026693	+	21	0	AGO1,AGO1-4,AGO2	1	0	0	1	1	1	1	10
MIMAT0000258	hsa-miR-181c-5p	ENSG00000134107	BHLHE40	protein_coding	chr3	5026687	5026692	5026665	5026693	+	21	0	AGO1,AGO1-4,AGO2	1	0	0	1	1	1	1	5
MIMAT0000263	hsa-miR-199b-5p	ENSG00000134107	BHLHE40	protein_coding	chr3	5025942	5025947	5025942	5025947	+	1	0	AGO2	1	0	0	0	0	0	0	0
MIMAT0000266	hsa-miR-205-5p	ENSG00000134107	BHLHE40	protein_coding	chr3	5026769	5026774	5026769	5026774	+	9	0	AGO1-4,AGO2	1	0	0	0	0	0	0	0
MIMAT0000271	hsa-miR-214-3p	ENSG00000134107	BHLHE40	protein_coding	chr3	5025378	5025399	5025378	5025399	+	22	0	AGO1,AGO1-4,AGO2	0	0	0	0	1	0	0	0
MIMAT0000278	hsa-miR-221-3p	ENSG00000134107	BHLHE40	protein_coding	chr3	5025653	5025658	5025653	5025658	+	1	0	AGO1-4	1	0	0	0	0	0	0	2
MIMAT0000279	hsa-miR-222-3p	ENSG00000134107	BHLHE40	protein_coding	chr3	5025653	5025658	5025653	5025658	+	1	0	AGO1-4	1	0	0	0	0	0	0	4
MIMAT0000417	hsa-miR-15b-5p	ENSG00000134107	BHLHE40	protein_coding	chr3	5025394	5025400	5025379	5025401	+	22	0	AGO1,AGO1-4,AGO2	1	0	1	0	1	0	0	10
MIMAT0000419	hsa-miR-27b-3p	ENSG00000134107	BHLHE40	protein_coding	chr3	5025742	5025747	5025742	5025747	+	1	0	AGO1-4	1	0	0	0	0	0	0	3
MIMAT0000422	hsa-miR-124-3p	ENSG00000134107	BHLHE40	protein_coding	chr3	5025856	5025861	5025856	5025861	+	3	0	AGO1-4,AGO2	1	0	0	0	0	0	0	5
MIMAT0000422	hsa-miR-124-3p	ENSG00000134107	BHLHE40	protein_coding	chr3	5026576	5026581	5026563	5026582	+	9	0	AGO1-4,AGO2	1	0	0	0	1	0	0	5
MIMAT0000423	hsa-miR-125b-5p	ENSG00000134107	BHLHE40	protein_coding	chr3	5025510	5025515	5025510	5025515	+	17	0	AGO1-4,AGO2	1	0	0	0	0	0	0	7
MIMAT0000424	hsa-miR-128-3p	ENSG00000134107	BHLHE40	protein_coding	chr3	5026163	5026170	5026163	5026170	+	3	0	AGO1,AGO1-4,AGO2	1	0	0	0	0	0	0	17
MIMAT0000425	hsa-miR-130a-3p	ENSG00000134107	BHLHE40	protein_coding	chr3	5026506	5026511	5026506	5026512	+	18	0	AGO1,AGO1-4,AGO2	1	0	0	0	0	0	1	12
MIMAT0000430	hsa-miR-138-5p	ENSG00000134107	BHLHE40	protein_coding	chr3	5025831	5025836	5025831	5025836	+	3	0	AGO1-4,AGO2	1	0	0	0	0	0	0	4
MIMAT0000432	hsa-miR-141-3p	ENSG00000134107	BHLHE40	protein_coding	chr3	5026744	5026750	5026723	5026751	+	10	0	AGO1-4,AGO2	1	0	0	1	1	1	1	7
MIMAT0000433	hsa-miR-142-5p	ENSG00000134107	BHLHE40	protein_coding	chr3	5025859	5025864	5025859	5025864	+	3	0	AGO1-4,AGO2	1	0	0	0	0	0	0	4
MIMAT0000433	hsa-miR-142-5p	ENSG00000134107	BHLHE40	protein_coding	chr3	5026579	5026584	5026579	5026584	+	9	0	AGO1-4,AGO2	1	0	0	0	0	0	0	4
MIMAT0000436	hsa-miR-144-3p	ENSG00000134107	BHLHE40	protein_coding	chr3	5026164	5026169	5026164	5026169	+	3	0	AGO1,AGO1-4,AGO2	1	0	0	0	0	0	0	1
MIMAT0000438	hsa-miR-152-3p	ENSG00000134107	BHLHE40	protein_coding	chr3	5025941	5025946	5025941	5025946	+	2	0	AGO2	1	0	0	0	0	0	0	3
MIMAT0000441	hsa-miR-9-5p	ENSG00000134107	BHLHE40	protein_coding	chr3	5026221	5026226	5026221	5026226	+	1	0	AGO1-4	1	0	0	0	0	0	0	9
MIMAT0000443	hsa-miR-125a-5p	ENSG00000134107	BHLHE40	protein_coding	chr3	5025510	5025515	5025510	5025515	+	17	0	AGO1-4,AGO2	1	0	0	0	0	0	0	8
MIMAT0000447	hsa-miR-134-5p	ENSG00000134107	BHLHE40	protein_coding	chr3	5025611	5025616	5025611	5025616	+	2	0	AGO1-4,AGO2	1	0	0	0	0	0	0	3
MIMAT0000447	hsa-miR-134-5p	ENSG00000134107	BHLHE40	protein_coding	chr3	5025747	5025752	5025747	5025752	+	1	0	AGO1-4	1	0	0	0	0	0	0	3
MIMAT0000448	hsa-miR-136-5p	ENSG00000134107	BHLHE40	protein_coding	chr3	5025497	5025502	5025497	5025502	+	20	0	AGO1,AGO1-4,AGO2	1	0	0	0	0	0	0	4
MIMAT0000448	hsa-miR-136-5p	ENSG00000134107	BHLHE40	protein_coding	chr3	5026391	5026396	5026391	5026396	+	1	0	AGO2	1	0	0	0	0	0	0	4
MIMAT0000450	hsa-miR-149-5p	ENSG00000134107	BHLHE40	protein_coding	chr3	5026479	5026484	5026479	5026484	+	13	0	AGO1,AGO1-4,AGO2	1	0	0	0	0	0	0	6
MIMAT0000451	hsa-miR-150-5p	ENSG00000134107	BHLHE40	protein_coding	chr3	5025761	5025767	5025747	5025768	+	2	0	AGO1-4,AGO2	1	0	0	0	1	0	0	1
MIMAT0000456	hsa-miR-186-5p	ENSG00000134107	BHLHE40	protein_coding	chr3	5026542	5026547	5026520	5026548	+	12	0	AGO1-4,AGO2	1	0	0	1	0	0	0	16
MIMAT0000456	hsa-miR-186-5p	ENSG00000134107	BHLHE40	protein_coding	chr3	5026843	5026850	5026823	5026851	+	3	0	AGO1-4	1	0	0	1	1	0	0	16
MIMAT0000456	hsa-miR-186-5p	ENSG00000134107	BHLHE40	protein_coding	chr3	5026906	5026934	5026906	5026934	+	1	0	AGO1-4	0	0	0	1	0	0	0	16
MIMAT0000461	hsa-miR-195-5p	ENSG00000134107	BHLHE40	protein_coding	chr3	5025394	5025400	5025381	5025401	+	22	0	AGO1,AGO1-4,AGO2	1	0	1	0	1	0	0	4
MIMAT0000510	hsa-miR-320a	ENSG00000134107	BHLHE40	protein_coding	chr3	5024994	5025022	5024994	5025022	+	3	0	AGO1-4,AGO2	0	0	0	1	0	0	0	6
MIMAT0000510	hsa-miR-320a	ENSG00000134107	BHLHE40	protein_coding	chr3	5025912	5025917	5025890	5025918	+	3	0	AGO1,AGO1-4,AGO2	1	0	1	1	0	1	0	6
MIMAT0000510	hsa-miR-320a	ENSG00000134107	BHLHE40	protein_coding	chr3	5026494	5026499	5026472	5026500	+	17	0	AGO1,AGO1-4,AGO2	1	0	1	1	1	1	0	6
MIMAT0000682	hsa-miR-200a-3p	ENSG00000134107	BHLHE40	protein_coding	chr3	5026744	5026750	5026723	5026751	+	10	0	AGO1-4,AGO2	1	0	0	1	1	1	1	5
MIMAT0000688	hsa-miR-301a-3p	ENSG00000134107	BHLHE40	protein_coding	chr3	5026506	5026511	5026506	5026512	+	18	0	AGO1,AGO1-4,AGO2	1	0	0	0	0	0	1	14
MIMAT0000690	hsa-miR-296-5p	ENSG00000134107	BHLHE40	protein_coding	chr3	5026075	5026080	5026075	5026080	+	4	0	AGO1,AGO2	1	0	0	0	0	0	0	3
MIMAT0000691	hsa-miR-130b-3p	ENSG00000134107	BHLHE40	protein_coding	chr3	5026506	5026511	5026506	5026512	+	18	0	AGO1,AGO1-4,AGO2	1	0	0	0	0	0	1	16
MIMAT0000705	hsa-miR-362-5p	ENSG00000134107	BHLHE40	protein_coding	chr3	5026413	5026418	5026413	5026418	+	4	0	AGO1-4,AGO2	1	0	0	0	0	0	0	10
MIMAT0000721	hsa-miR-369-3p	ENSG00000134107	BHLHE40	protein_coding	chr3	5026607	5026612	5026607	5026613	+	11	0	AGO1,AGO1-4,AGO2	1	0	0	0	0	0	1	5
MIMAT0000722	hsa-miR-370-3p	ENSG00000134107	BHLHE40	protein_coding	chr3	5025936	5025941	5025936	5025941	+	2	0	AGO2	1	0	0	0	0	0	0	3
MIMAT0000723	hsa-miR-371a-3p	ENSG00000134107	BHLHE40	protein_coding	chr3	5025940	5025945	5025940	5025945	+	2	0	AGO2	1	0	0	0	0	0	0	7
MIMAT0000727	hsa-miR-374a-5p	ENSG00000134107	BHLHE40	protein_coding	chr3	5026607	5026613	5026593	5026614	+	13	0	AGO1,AGO1-4,AGO2	1	0	0	0	1	0	1	11
MIMAT0000729	hsa-miR-376a-3p	ENSG00000134107	BHLHE40	protein_coding	chr3	5026797	5026803	5026784	5026804	+	10	0	AGO1-4,AGO2	1	0	1	0	1	0	0	1
MIMAT0000732	hsa-miR-378a-3p	ENSG00000134107	BHLHE40	protein_coding	chr3	5026449	5026454	5026449	5026454	+	6	0	AGO1-4,AGO2	1	0	0	0	0	0	0	12
MIMAT0000732	hsa-miR-378a-3p	ENSG00000134107	BHLHE40	protein_coding	chr3	5026475	5026480	5026475	5026480	+	13	0	AGO1,AGO1-4,AGO2	1	0	0	0	0	0	0	12
MIMAT0000736	hsa-miR-381-3p	ENSG00000134107	BHLHE40	protein_coding	chr3	5026651	5026656	5026629	5026657	+	20	0	AGO1,AGO1-4,AGO2	1	0	1	1	1	0	1	3
MIMAT0000738	hsa-miR-383-5p	ENSG00000134107	BHLHE40	protein_coding	chr3	5026523	5026528	5026523	5026528	+	11	0	AGO1-4,AGO2	1	0	0	0	0	0	0	4
MIMAT0000751	hsa-miR-330-3p	ENSG00000134107	BHLHE40	protein_coding	chr3	5025397	5025403	5025397	5025403	+	20	0	AGO1,AGO1-4,AGO2	1	0	1	0	0	0	0	7
MIMAT0000751	hsa-miR-330-3p	ENSG00000134107	BHLHE40	protein_coding	chr3	5025779	5025784	5025757	5025785	+	2	0	AGO1-4,AGO2	1	0	1	1	0	0	0	7
MIMAT0000753	hsa-miR-342-3p	ENSG00000134107	BHLHE40	protein_coding	chr3	5025743	5025748	5025743	5025748	+	1	0	AGO1-4	1	0	0	0	0	0	0	4
MIMAT0000754	hsa-miR-337-3p	ENSG00000134107	BHLHE40	protein_coding	chr3	5025578	5025584	5025578	5025584	+	9	0	AGO1-4,AGO2	1	0	0	0	0	0	0	2
MIMAT0000756	hsa-miR-326	ENSG00000134107	BHLHE40	protein_coding	chr3	5025250	5025278	5025250	5025278	+	14	0	AGO1,AGO1-4,AGO2	0	0	0	1	0	0	0	4
MIMAT0000756	hsa-miR-326	ENSG00000134107	BHLHE40	protein_coding	chr3	5025680	5025686	5025659	5025687	+	1	0	AGO1-4	1	0	1	1	1	0	1	4
MIMAT0000756	hsa-miR-326	ENSG00000134107	BHLHE40	protein_coding	chr3	5026451	5026456	5026449	5026456	+	6	0	AGO1-4,AGO2	1	0	1	0	0	0	0	4
MIMAT0000759	hsa-miR-148b-3p	ENSG00000134107	BHLHE40	protein_coding	chr3	5025941	5025946	5025941	5025946	+	2	0	AGO2	1	0	0	0	0	0	0	16
MIMAT0000772	hsa-miR-345-5p	ENSG00000134107	BHLHE40	protein_coding	chr3	5025902	5025907	5025902	5025907	+	1	0	AGO1-4	1	0	0	0	0	0	0	10
MIMAT0000773	hsa-miR-346	ENSG00000134107	BHLHE40	protein_coding	chr3	5025657	5025662	5025657	5025662	+	1	0	AGO1-4	1	0	0	0	0	0	0	3
MIMAT0001339	hsa-miR-422a	ENSG00000134107	BHLHE40	protein_coding	chr3	5026449	5026454	5026449	5026454	+	6	0	AGO1-4,AGO2	1	0	1	0	0	0	0	0
MIMAT0001339	hsa-miR-422a	ENSG00000134107	BHLHE40	protein_coding	chr3	5026475	5026480	5026475	5026480	+	13	0	AGO1,AGO1-4,AGO2	1	0	1	0	0	0	0	0
MIMAT0001340	hsa-miR-423-3p	ENSG00000134107	BHLHE40	protein_coding	chr3	5025908	5025914	5025907	5025914	+	3	0	AGO1,AGO1-4,AGO2	1	0	1	0	0	0	0	13
MIMAT0001340	hsa-miR-423-3p	ENSG00000134107	BHLHE40	protein_coding	chr3	5026208	5026213	5026208	5026213	+	1	0	AGO1-4	1	0	1	0	0	0	0	13
MIMAT0001341	hsa-miR-424-5p	ENSG00000134107	BHLHE40	protein_coding	chr3	5025394	5025400	5025378	5025401	+	22	0	AGO1,AGO1-4,AGO2	1	0	1	0	1	0	0	10
MIMAT0001629	hsa-miR-329-3p	ENSG00000134107	BHLHE40	protein_coding	chr3	5025519	5025520	5025493	5025541	+	22	0	AGO1,AGO1-4,AGO2	3	0	3	11	1	0	0	1
MIMAT0001629	hsa-miR-329-3p	ENSG00000134107	BHLHE40	protein_coding	chr3	5025525	5025526	5025521	5025530	+	15	0	AGO1-4,AGO2	3	0	3	0	0	0	0	1
MIMAT0001629	hsa-miR-329-3p	ENSG00000134107	BHLHE40	protein_coding	chr3	5025531	5025532	5025527	5025536	+	14	0	AGO1-4,AGO2	3	0	3	0	0	0	0	1
MIMAT0001629	hsa-miR-329-3p	ENSG00000134107	BHLHE40	protein_coding	chr3	5025535	5025538	5025533	5025540	+	14	0	AGO1-4,AGO2	2	0	2	0	0	0	0	1
MIMAT0002171	hsa-miR-410-3p	ENSG00000134107	BHLHE40	protein_coding	chr3	5026595	5026615	5026595	5026623	+	14	0	AGO1,AGO1-4,AGO2	0	0	0	1	1	0	0	2
MIMAT0002171	hsa-miR-410-3p	ENSG00000134107	BHLHE40	protein_coding	chr3	5026750	5026755	5026728	5026756	+	9	0	AGO1-4,AGO2	1	0	0	1	0	0	0	2
MIMAT0002172	hsa-miR-376b-3p	ENSG00000134107	BHLHE40	protein_coding	chr3	5026797	5026803	5026783	5026804	+	10	0	AGO1-4,AGO2	1	0	1	0	1	0	0	1
MIMAT0002173	hsa-miR-483-3p	ENSG00000134107	BHLHE40	protein_coding	chr3	5026393	5026398	5026393	5026398	+	1	0	AGO2	1	0	0	0	0	0	0	4
MIMAT0002807	hsa-miR-491-5p	ENSG00000134107	BHLHE40	protein_coding	chr3	5025674	5025680	5025653	5025681	+	1	0	AGO1-4	1	0	1	1	1	0	0	3
MIMAT0002807	hsa-miR-491-5p	ENSG00000134107	BHLHE40	protein_coding	chr3	5025845	5025850	5025823	5025851	+	3	0	AGO1-4,AGO2	1	0	1	1	0	0	0	3
MIMAT0002807	hsa-miR-491-5p	ENSG00000134107	BHLHE40	protein_coding	chr3	5025968	5025996	5025968	5025996	+	1	0	AGO2	0	0	0	1	0	0	0	3
MIMAT0002816	hsa-miR-494-3p	ENSG00000134107	BHLHE40	protein_coding	chr3	5026138	5026143	5026116	5026144	+	1	0	AGO1-4	1	0	0	1	0	0	0	1
MIMAT0002816	hsa-miR-494-3p	ENSG00000134107	BHLHE40	protein_coding	chr3	5026634	5026640	5026613	5026641	+	13	0	AGO1,AGO1-4,AGO2	1	0	0	1	1	1	1	1
MIMAT0002820	hsa-miR-497-5p	ENSG00000134107	BHLHE40	protein_coding	chr3	5025394	5025400	5025381	5025401	+	22	0	AGO1,AGO1-4,AGO2	1	0	1	0	1	0	0	5
MIMAT0002821	hsa-miR-181d-5p	ENSG00000134107	BHLHE40	protein_coding	chr3	5026686	5026692	5026665	5026693	+	21	0	AGO1,AGO1-4,AGO2	1	0	0	1	1	0	1	6
MIMAT0002823	hsa-miR-512-3p	ENSG00000134107	BHLHE40	protein_coding	chr3	5023117	5023139	5023117	5023139	+	13	0	AGO1,AGO1-4,AGO2	0	1	0	0	0	0	0	5
MIMAT0002826	hsa-miR-515-5p	ENSG00000134107	BHLHE40	protein_coding	chr3	5025498	5025503	5025498	5025503	+	19	0	AGO1,AGO1-4,AGO2	1	0	0	0	0	0	0	1
MIMAT0002849	hsa-miR-524-5p	ENSG00000134107	BHLHE40	protein_coding	chr3	5026584	5026589	5026562	5026590	+	9	0	AGO1-4,AGO2	1	0	1	1	0	0	0	7
MIMAT0002849	hsa-miR-524-5p	ENSG00000134107	BHLHE40	protein_coding	chr3	5026650	5026655	5026628	5026656	+	20	0	AGO1,AGO1-4,AGO2	1	0	1	1	0	0	0	7
MIMAT0002855	hsa-miR-520d-5p	ENSG00000134107	BHLHE40	protein_coding	chr3	5026584	5026589	5026562	5026590	+	9	0	AGO1-4,AGO2	1	0	1	1	0	0	0	2
MIMAT0002855	hsa-miR-520d-5p	ENSG00000134107	BHLHE40	protein_coding	chr3	5026650	5026655	5026628	5026656	+	20	0	AGO1,AGO1-4,AGO2	1	0	1	1	0	0	0	2
MIMAT0002859	hsa-miR-516b-5p	ENSG00000134107	BHLHE40	protein_coding	chr3	5026450	5026455	5026450	5026455	+	6	0	AGO1-4,AGO2	1	0	0	0	0	0	0	4
MIMAT0002874	hsa-miR-503-5p	ENSG00000134107	BHLHE40	protein_coding	chr3	5025393	5025400	5025393	5025400	+	20	0	AGO1,AGO1-4,AGO2	1	0	0	0	0	0	0	11
MIMAT0002877	hsa-miR-513a-5p	ENSG00000134107	BHLHE40	protein_coding	chr3	5025742	5025747	5025742	5025747	+	1	0	AGO1-4	1	0	0	0	0	0	0	5
MIMAT0002878	hsa-miR-506-3p	ENSG00000134107	BHLHE40	protein_coding	chr3	5025856	5025861	5025856	5025861	+	3	0	AGO1-4,AGO2	1	0	0	0	0	0	0	4
MIMAT0002878	hsa-miR-506-3p	ENSG00000134107	BHLHE40	protein_coding	chr3	5026576	5026581	5026563	5026582	+	9	0	AGO1-4,AGO2	1	0	0	0	1	0	0	4
MIMAT0002882	hsa-miR-510-5p	ENSG00000134107	BHLHE40	protein_coding	chr3	5026236	5026241	5026214	5026242	+	1	0	AGO1-4	1	0	1	1	0	0	0	1
MIMAT0002882	hsa-miR-510-5p	ENSG00000134107	BHLHE40	protein_coding	chr3	5026875	5026881	5026854	5026882	+	3	1	AGO1-4	0	0	1	1	0	0	0	1
MIMAT0002888	hsa-miR-532-5p	ENSG00000134107	BHLHE40	protein_coding	chr3	5025493	5025498	5025493	5025498	+	20	0	AGO1,AGO1-4,AGO2	1	0	0	0	0	0	0	14
MIMAT0003150	hsa-miR-455-5p	ENSG00000134107	BHLHE40	protein_coding	chr3	5025555	5025560	5025555	5025560	+	12	0	AGO1-4,AGO2	1	0	0	0	0	0	0	5
MIMAT0003165	hsa-miR-545-3p	ENSG00000134107	BHLHE40	protein_coding	chr3	5026520	5026525	5026520	5026525	+	12	0	AGO1-4,AGO2	1	0	0	0	0	0	0	4
MIMAT0003215	hsa-miR-552-3p	ENSG00000134107	BHLHE40	protein_coding	chr3	5026134	5026140	5026134	5026140	+	1	0	AGO1-4	1	0	0	0	0	0	0	3
MIMAT0003242	hsa-miR-577	ENSG00000134107	BHLHE40	protein_coding	chr3	5026792	5026799	5026772	5026800	+	10	0	AGO1-4,AGO2	1	0	0	1	0	0	0	10
MIMAT0003244	hsa-miR-579-3p	ENSG00000134107	BHLHE40	protein_coding	chr3	5026683	5026688	5026683	5026689	+	11	0	AGO1,AGO1-4,AGO2	1	0	0	0	0	1	0	3
MIMAT0003245	hsa-miR-580-3p	ENSG00000134107	BHLHE40	protein_coding	chr3	5026318	5026323	5026318	5026323	+	2	0	AGO1,AGO1-4	1	0	0	0	0	0	0	6
MIMAT0003296	hsa-miR-627-5p	ENSG00000134107	BHLHE40	protein_coding	chr3	5025874	5025879	5025874	5025879	+	2	0	AGO1-4,AGO2	1	0	1	0	0	0	0	7
MIMAT0003296	hsa-miR-627-5p	ENSG00000134107	BHLHE40	protein_coding	chr3	5026269	5026275	5026269	5026275	+	1	1	AGO1-4	1	0	1	0	0	0	0	7
MIMAT0003301	hsa-miR-33b-5p	ENSG00000134107	BHLHE40	protein_coding	chr3	5026504	5026509	5026504	5026509	+	18	0	AGO1,AGO1-4,AGO2	1	0	0	0	0	0	0	10
MIMAT0003321	hsa-miR-651-5p	ENSG00000134107	BHLHE40	protein_coding	chr3	5025422	5025427	5025400	5025428	+	22	0	AGO1,AGO1-4,AGO2	1	0	0	1	0	0	0	11
MIMAT0003321	hsa-miR-651-5p	ENSG00000134107	BHLHE40	protein_coding	chr3	5026288	5026294	5026267	5026295	+	1	1	AGO1-4	1	0	0	1	0	0	0	11
MIMAT0003330	hsa-miR-654-5p	ENSG00000134107	BHLHE40	protein_coding	chr3	5025676	5025681	5025676	5025681	+	1	0	AGO1-4	1	0	1	0	0	0	0	1
MIMAT0003330	hsa-miR-654-5p	ENSG00000134107	BHLHE40	protein_coding	chr3	5025846	5025851	5025846	5025851	+	3	0	AGO1-4,AGO2	1	0	1	0	0	0	0	1
MIMAT0003331	hsa-miR-655-3p	ENSG00000134107	BHLHE40	protein_coding	chr3	5026564	5026569	5026564	5026569	+	9	0	AGO1-4,AGO2	1	0	0	0	0	0	0	2
MIMAT0003885	hsa-miR-454-3p	ENSG00000134107	BHLHE40	protein_coding	chr3	5026506	5026511	5026484	5026512	+	18	0	AGO1,AGO1-4,AGO2	1	0	0	1	0	0	1	18
MIMAT0004605	hsa-miR-129-2-3p	ENSG00000134107	BHLHE40	protein_coding	chr3	5025806	5025811	5025806	5025811	+	3	0	AGO1-4,AGO2	1	0	0	0	0	0	0	7
MIMAT0004605	hsa-miR-129-2-3p	ENSG00000134107	BHLHE40	protein_coding	chr3	5025816	5025821	5025816	5025821	+	3	0	AGO1-4,AGO2	1	0	0	0	0	0	0	7
MIMAT0004675	hsa-miR-219a-2-3p	ENSG00000134107	BHLHE40	protein_coding	chr3	5026281	5026286	5026281	5026286	+	1	0	AGO1-4	1	0	0	0	0	0	0	2
MIMAT0004682	hsa-miR-361-3p	ENSG00000134107	BHLHE40	protein_coding	chr3	5025641	5025648	5025641	5025648	+	1	0	AGO1-4	1	0	0	0	0	0	0	2
MIMAT0004683	hsa-miR-362-3p	ENSG00000134107	BHLHE40	protein_coding	chr3	5025519	5025520	5025493	5025541	+	22	0	AGO1,AGO1-4,AGO2	3	0	3	11	1	0	0	8
MIMAT0004683	hsa-miR-362-3p	ENSG00000134107	BHLHE40	protein_coding	chr3	5025525	5025526	5025521	5025530	+	15	0	AGO1-4,AGO2	3	0	3	0	0	0	0	8
MIMAT0004683	hsa-miR-362-3p	ENSG00000134107	BHLHE40	protein_coding	chr3	5025531	5025532	5025527	5025536	+	14	0	AGO1-4,AGO2	3	0	3	0	0	0	0	8
MIMAT0004683	hsa-miR-362-3p	ENSG00000134107	BHLHE40	protein_coding	chr3	5025535	5025538	5025533	5025540	+	14	0	AGO1-4,AGO2	2	0	2	0	0	0	0	8
MIMAT0004692	hsa-miR-340-5p	ENSG00000134107	BHLHE40	protein_coding	chr3	5026749	5026754	5026749	5026754	+	9	0	AGO1-4,AGO2	1	0	0	0	0	0	0	11
MIMAT0004693	hsa-miR-330-5p	ENSG00000134107	BHLHE40	protein_coding	chr3	5025250	5025278	5025250	5025278	+	14	0	AGO1,AGO1-4,AGO2	0	0	0	1	0	0	0	7
MIMAT0004693	hsa-miR-330-5p	ENSG00000134107	BHLHE40	protein_coding	chr3	5025680	5025686	5025659	5025687	+	1	0	AGO1-4	1	0	1	1	1	0	1	7
MIMAT0004693	hsa-miR-330-5p	ENSG00000134107	BHLHE40	protein_coding	chr3	5026451	5026456	5026449	5026456	+	6	0	AGO1-4,AGO2	1	0	1	0	0	0	0	7
MIMAT0004697	hsa-miR-151a-5p	ENSG00000134107	BHLHE40	protein_coding	chr3	5025411	5025416	5025411	5025416	+	19	0	AGO1,AGO1-4,AGO2	1	0	0	0	0	0	0	19
MIMAT0004761	hsa-miR-483-5p	ENSG00000134107	BHLHE40	protein_coding	chr3	5026418	5026425	5026418	5026425	+	4	0	AGO1-4,AGO2	1	0	0	0	0	0	0	5
MIMAT0004763	hsa-miR-488-3p	ENSG00000134107	BHLHE40	protein_coding	chr3	5025796	5025801	5025774	5025802	+	2	0	AGO1-4,AGO2	1	0	0	1	0	1	0	9
MIMAT0004780	hsa-miR-532-3p	ENSG00000134107	BHLHE40	protein_coding	chr3	5025762	5025767	5025762	5025767	+	2	0	AGO1-4,AGO2	1	0	0	0	0	0	0	11
MIMAT0004797	hsa-miR-582-3p	ENSG00000134107	BHLHE40	protein_coding	chr3	5026927	5026955	5026927	5026955	+	1	0	AGO1-4	0	0	0	1	0	0	0	4
MIMAT0004807	hsa-miR-624-3p	ENSG00000134107	BHLHE40	protein_coding	chr3	5026080	5026085	5026080	5026085	+	4	0	AGO1,AGO2	1	0	0	0	0	0	0	1
MIMAT0004903	hsa-miR-300	ENSG00000134107	BHLHE40	protein_coding	chr3	5026651	5026656	5026629	5026657	+	20	0	AGO1,AGO1-4,AGO2	1	0	0	1	1	1	1	0
MIMAT0004920	hsa-miR-541-3p	ENSG00000134107	BHLHE40	protein_coding	chr3	5025676	5025681	5025676	5025681	+	1	0	AGO1-4	1	0	1	0	0	0	0	0
MIMAT0004920	hsa-miR-541-3p	ENSG00000134107	BHLHE40	protein_coding	chr3	5025846	5025851	5025846	5025851	+	3	0	AGO1-4,AGO2	1	0	1	0	0	0	0	0
MIMAT0004921	hsa-miR-889-3p	ENSG00000134107	BHLHE40	protein_coding	chr3	5026606	5026611	5026606	5026611	+	12	0	AGO1,AGO1-4,AGO2	1	0	1	0	0	0	0	1
MIMAT0004921	hsa-miR-889-3p	ENSG00000134107	BHLHE40	protein_coding	chr3	5026619	5026624	5026619	5026624	+	11	0	AGO1,AGO1-4,AGO2	1	0	1	0	0	0	0	1
MIMAT0004926	hsa-miR-708-5p	ENSG00000134107	BHLHE40	protein_coding	chr3	5025591	5025597	5025570	5025598	+	9	0	AGO1-4,AGO2	1	0	1	1	1	0	0	4
MIMAT0004953	hsa-miR-873-5p	ENSG00000134107	BHLHE40	protein_coding	chr3	5025047	5025075	5025047	5025075	+	6	0	AGO1-4,AGO2	0	0	0	1	0	0	0	4
MIMAT0004953	hsa-miR-873-5p	ENSG00000134107	BHLHE40	protein_coding	chr3	5026547	5026552	5026525	5026553	+	11	0	AGO1-4,AGO2	1	0	1	1	1	0	0	4
MIMAT0004953	hsa-miR-873-5p	ENSG00000134107	BHLHE40	protein_coding	chr3	5026694	5026699	5026672	5026700	+	21	0	AGO1,AGO1-4,AGO2	1	0	1	1	1	0	0	4
MIMAT0004953	hsa-miR-873-5p	ENSG00000134107	BHLHE40	protein_coding	chr3	5026765	5026770	5026743	5026771	+	9	0	AGO1-4,AGO2	1	0	1	1	0	1	0	4
MIMAT0004953	hsa-miR-873-5p	ENSG00000134107	BHLHE40	protein_coding	chr3	5026850	5026855	5026828	5026856	+	3	0	AGO1-4	1	0	1	1	1	0	0	4
MIMAT0004954	hsa-miR-543	ENSG00000134107	BHLHE40	protein_coding	chr3	5026633	5026638	5026611	5026648	+	13	0	AGO1,AGO1-4,AGO2	1	0	0	2	1	0	0	2
MIMAT0004954	hsa-miR-543	ENSG00000134107	BHLHE40	protein_coding	chr3	5026807	5026812	5026785	5026813	+	8	0	AGO1-4,AGO2	1	0	0	1	1	1	1	2
MIMAT0004955	hsa-miR-374b-5p	ENSG00000134107	BHLHE40	protein_coding	chr3	5026607	5026613	5026586	5026614	+	13	0	AGO1,AGO1-4,AGO2	1	0	0	1	1	1	1	12
MIMAT0004958	hsa-miR-301b-3p	ENSG00000134107	BHLHE40	protein_coding	chr3	5026506	5026511	5026506	5026512	+	18	0	AGO1,AGO1-4,AGO2	1	0	0	0	0	0	1	11
MIMAT0004985	hsa-miR-942-5p	ENSG00000134107	BHLHE40	protein_coding	chr3	5026707	5026713	5026686	5026714	+	11	0	AGO1,AGO1-4,AGO2	1	0	1	1	0	0	0	11
MIMAT0004987	hsa-miR-944	ENSG00000134107	BHLHE40	protein_coding	chr3	5026655	5026660	5026633	5026661	+	21	0	AGO1,AGO1-4,AGO2	1	0	0	1	0	0	0	1
MIMAT0004987	hsa-miR-944	ENSG00000134107	BHLHE40	protein_coding	chr3	5026714	5026720	5026693	5026721	+	12	0	AGO1-4,AGO2	1	0	0	1	0	0	0	1
MIMAT0004987	hsa-miR-944	ENSG00000134107	BHLHE40	protein_coding	chr3	5026840	5026846	5026819	5026847	+	3	0	AGO1-4	1	0	0	1	0	0	0	1
MIMAT0005788	hsa-miR-513b-5p	ENSG00000134107	BHLHE40	protein_coding	chr3	5025446	5025451	5025446	5025451	+	14	0	AGO1-4,AGO2	1	0	0	0	0	0	0	2
MIMAT0005792	hsa-miR-320b	ENSG00000134107	BHLHE40	protein_coding	chr3	5024994	5025022	5024994	5025022	+	3	0	AGO1-4,AGO2	0	0	0	1	0	0	0	7
MIMAT0005792	hsa-miR-320b	ENSG00000134107	BHLHE40	protein_coding	chr3	5025912	5025917	5025890	5025918	+	3	0	AGO1,AGO1-4,AGO2	1	0	1	1	0	1	0	7
MIMAT0005792	hsa-miR-320b	ENSG00000134107	BHLHE40	protein_coding	chr3	5026493	5026499	5026472	5026500	+	17	0	AGO1,AGO1-4,AGO2	1	0	1	1	1	1	0	7
MIMAT0005793	hsa-miR-320c	ENSG00000134107	BHLHE40	protein_coding	chr3	5024994	5025022	5024994	5025022	+	3	0	AGO1-4,AGO2	0	0	0	1	0	0	0	1
MIMAT0005793	hsa-miR-320c	ENSG00000134107	BHLHE40	protein_coding	chr3	5025912	5025917	5025890	5025918	+	3	0	AGO1,AGO1-4,AGO2	1	0	1	1	0	1	0	1
MIMAT0005793	hsa-miR-320c	ENSG00000134107	BHLHE40	protein_coding	chr3	5026493	5026499	5026472	5026500	+	17	0	AGO1,AGO1-4,AGO2	1	0	1	1	1	1	0	1
MIMAT0005797	hsa-miR-1301-3p	ENSG00000134107	BHLHE40	protein_coding	chr3	5025454	5025459	5025454	5025459	+	15	0	AGO1-4,AGO2	1	0	0	0	0	0	0	14
MIMAT0005824	hsa-miR-1179	ENSG00000134107	BHLHE40	protein_coding	chr3	5025450	5025456	5025450	5025456	+	14	0	AGO1-4,AGO2	1	0	0	0	0	0	0	8
MIMAT0005878	hsa-miR-1287-5p	ENSG00000134107	BHLHE40	protein_coding	chr3	5026476	5026481	5026476	5026481	+	13	0	AGO1,AGO1-4,AGO2	1	0	0	0	0	0	0	8
MIMAT0005885	hsa-miR-1295a	ENSG00000134107	BHLHE40	protein_coding	chr3	5026146	5026151	5026146	5026151	+	1	0	AGO1-4	1	0	1	0	0	0	0	2
MIMAT0005885	hsa-miR-1295a	ENSG00000134107	BHLHE40	protein_coding	chr3	5026326	5026331	5026326	5026331	+	2	0	AGO1,AGO1-4	1	0	1	0	0	0	0	2
MIMAT0005886	hsa-miR-1297	ENSG00000134107	BHLHE40	protein_coding	chr3	5026661	5026666	5026639	5026667	+	21	0	AGO1,AGO1-4,AGO2	1	0	1	1	1	1	1	0
MIMAT0005936	hsa-miR-1278	ENSG00000134107	BHLHE40	protein_coding	chr3	5026158	5026163	5026158	5026163	+	3	0	AGO1,AGO1-4,AGO2	1	0	0	0	0	0	0	4
MIMAT0005936	hsa-miR-1278	ENSG00000134107	BHLHE40	protein_coding	chr3	5026455	5026460	5026455	5026460	+	8	0	AGO1-4,AGO2	1	0	0	0	0	0	0	4
MIMAT0005944	hsa-miR-1252-5p	ENSG00000134107	BHLHE40	protein_coding	chr3	5025406	5025412	5025385	5025413	+	22	0	AGO1,AGO1-4,AGO2	1	0	1	1	0	0	0	1
MIMAT0005944	hsa-miR-1252-5p	ENSG00000134107	BHLHE40	protein_coding	chr3	5026425	5026430	5026403	5026431	+	5	0	AGO1-4,AGO2	1	0	1	1	0	0	0	1
MIMAT0005944	hsa-miR-1252-5p	ENSG00000134107	BHLHE40	protein_coding	chr3	5026925	5026930	5026903	5026931	+	1	0	AGO1-4	0	0	1	1	0	0	0	1
MIMAT0005955	hsa-miR-1197	ENSG00000134107	BHLHE40	protein_coding	chr3	5026396	5026402	5026396	5026402	+	1	0	AGO2	1	0	1	0	0	0	0	6
MIMAT0005955	hsa-miR-1197	ENSG00000134107	BHLHE40	protein_coding	chr3	5026923	5026928	5026923	5026928	+	1	0	AGO1-4	0	0	1	0	0	0	0	6
MIMAT0006764	hsa-miR-320d	ENSG00000134107	BHLHE40	protein_coding	chr3	5024994	5025022	5024994	5025022	+	3	0	AGO1-4,AGO2	0	0	0	1	0	0	0	3
MIMAT0006764	hsa-miR-320d	ENSG00000134107	BHLHE40	protein_coding	chr3	5025912	5025917	5025890	5025918	+	3	0	AGO1,AGO1-4,AGO2	1	0	1	1	0	1	0	3
MIMAT0006764	hsa-miR-320d	ENSG00000134107	BHLHE40	protein_coding	chr3	5026493	5026499	5026472	5026500	+	17	0	AGO1,AGO1-4,AGO2	1	0	1	1	1	1	0	3
MIMAT0015007	hsa-miR-3139	ENSG00000134107	BHLHE40	protein_coding	chr3	5025591	5025597	5025591	5025597	+	3	0	AGO1-4,AGO2	0	0	1	0	0	0	0	1
MIMAT0015008	hsa-miR-3140-3p	ENSG00000134107	BHLHE40	protein_coding	chr3	5025427	5025432	5025405	5025433	+	22	0	AGO1,AGO1-4,AGO2	0	0	1	1	0	0	0	3
MIMAT0015008	hsa-miR-3140-3p	ENSG00000134107	BHLHE40	protein_coding	chr3	5025721	5025727	5025700	5025728	+	2	0	AGO1-4	0	0	1	1	0	0	0	3
MIMAT0015008	hsa-miR-3140-3p	ENSG00000134107	BHLHE40	protein_coding	chr3	5026243	5026248	5026221	5026249	+	1	0	AGO1-4	0	0	1	1	0	0	0	3
MIMAT0015011	hsa-miR-3142	ENSG00000134107	BHLHE40	protein_coding	chr3	5026145	5026150	5026123	5026151	+	1	0	AGO1-4	0	0	1	1	0	0	0	2
MIMAT0015011	hsa-miR-3142	ENSG00000134107	BHLHE40	protein_coding	chr3	5026324	5026330	5026303	5026331	+	2	0	AGO1,AGO1-4	0	0	1	1	0	1	0	2
MIMAT0015023	hsa-miR-3150a-3p	ENSG00000134107	BHLHE40	protein_coding	chr3	5025674	5025679	5025674	5025679	+	1	0	AGO1-4	0	0	1	0	0	0	0	0
MIMAT0015056	hsa-miR-3179	ENSG00000134107	BHLHE40	protein_coding	chr3	5025693	5025699	5025693	5025699	+	1	0	AGO1-4	0	0	1	0	0	0	0	0
MIMAT0015056	hsa-miR-3179	ENSG00000134107	BHLHE40	protein_coding	chr3	5026252	5026258	5026252	5026258	+	1	0	AGO1-4	0	0	1	0	0	0	0	0
MIMAT0016844	hsa-miR-4295	ENSG00000134107	BHLHE40	protein_coding	chr3	5026506	5026512	5026506	5026512	+	18	0	AGO1,AGO1-4,AGO2	0	0	0	0	0	0	1	1
MIMAT0016847	hsa-miR-378c	ENSG00000134107	BHLHE40	protein_coding	chr3	5026449	5026454	5026449	5026454	+	6	0	AGO1-4,AGO2	0	0	1	0	0	0	0	7
MIMAT0016847	hsa-miR-378c	ENSG00000134107	BHLHE40	protein_coding	chr3	5026475	5026480	5026475	5026480	+	13	0	AGO1,AGO1-4,AGO2	0	0	1	0	0	0	0	7
MIMAT0016894	hsa-miR-4262	ENSG00000134107	BHLHE40	protein_coding	chr3	5026687	5026693	5026665	5026693	+	21	0	AGO1,AGO1-4,AGO2	0	0	0	1	0	1	1	0
MIMAT0018088	hsa-miR-3666	ENSG00000134107	BHLHE40	protein_coding	chr3	5026506	5026512	5026506	5026512	+	18	0	AGO1,AGO1-4,AGO2	0	0	0	0	0	0	1	0
MIMAT0018358	hsa-miR-3942-5p	ENSG00000134107	BHLHE40	protein_coding	chr3	5025600	5025628	5025600	5025628	+	3	0	AGO1-4,AGO2	0	0	0	1	0	0	0	7
MIMAT0018358	hsa-miR-3942-5p	ENSG00000134107	BHLHE40	protein_coding	chr3	5026382	5026410	5026382	5026410	+	2	0	AGO1-4,AGO2	0	0	0	1	0	0	0	7
MIMAT0018358	hsa-miR-3942-5p	ENSG00000134107	BHLHE40	protein_coding	chr3	5026497	5026525	5026497	5026525	+	18	0	AGO1,AGO1-4,AGO2	0	0	0	1	0	0	0	7
MIMAT0018927	hsa-miR-378e	ENSG00000134107	BHLHE40	protein_coding	chr3	5026449	5026454	5026449	5026454	+	6	0	AGO1-4,AGO2	0	0	1	0	0	0	0	1
MIMAT0018927	hsa-miR-378e	ENSG00000134107	BHLHE40	protein_coding	chr3	5026475	5026480	5026475	5026480	+	13	0	AGO1,AGO1-4,AGO2	0	0	1	0	0	0	0	1
MIMAT0018943	hsa-miR-4428	ENSG00000134107	BHLHE40	protein_coding	chr3	5025593	5025598	5025571	5025599	+	9	0	AGO1-4,AGO2	0	0	1	1	0	0	0	3
MIMAT0018943	hsa-miR-4428	ENSG00000134107	BHLHE40	protein_coding	chr3	5026297	5026302	5026275	5026303	+	1	0	AGO1-4	0	0	1	1	0	0	0	3
MIMAT0018943	hsa-miR-4428	ENSG00000134107	BHLHE40	protein_coding	chr3	5026423	5026429	5026402	5026430	+	5	0	AGO1-4,AGO2	0	0	1	1	0	0	0	3
MIMAT0018944	hsa-miR-4429	ENSG00000134107	BHLHE40	protein_coding	chr3	5024994	5025022	5024994	5025022	+	3	0	AGO1-4,AGO2	0	0	0	1	0	0	0	0
MIMAT0018944	hsa-miR-4429	ENSG00000134107	BHLHE40	protein_coding	chr3	5025912	5025917	5025890	5025918	+	3	0	AGO1,AGO1-4,AGO2	0	0	1	1	0	0	0	0
MIMAT0018944	hsa-miR-4429	ENSG00000134107	BHLHE40	protein_coding	chr3	5026494	5026499	5026472	5026500	+	17	0	AGO1,AGO1-4,AGO2	0	0	1	1	0	1	0	0
MIMAT0018992	hsa-miR-4465	ENSG00000134107	BHLHE40	protein_coding	chr3	5026660	5026666	5026660	5026666	+	21	0	AGO1,AGO1-4,AGO2	0	0	1	0	0	1	1	2
MIMAT0019074	hsa-miR-378i	ENSG00000134107	BHLHE40	protein_coding	chr3	5026449	5026454	5026449	5026454	+	6	0	AGO1-4,AGO2	0	0	1	0	0	0	0	2
MIMAT0019074	hsa-miR-378i	ENSG00000134107	BHLHE40	protein_coding	chr3	5026475	5026480	5026475	5026480	+	13	0	AGO1,AGO1-4,AGO2	0	0	1	0	0	0	0	2
MIMAT0019801	hsa-miR-4703-5p	ENSG00000134107	BHLHE40	protein_coding	chr3	5025600	5025628	5025600	5025628	+	3	0	AGO1-4,AGO2	0	0	0	1	0	0	0	0
MIMAT0019801	hsa-miR-4703-5p	ENSG00000134107	BHLHE40	protein_coding	chr3	5026382	5026410	5026382	5026410	+	2	0	AGO1-4,AGO2	0	0	0	1	0	0	0	0
MIMAT0019801	hsa-miR-4703-5p	ENSG00000134107	BHLHE40	protein_coding	chr3	5026497	5026525	5026497	5026525	+	18	0	AGO1,AGO1-4,AGO2	0	0	0	1	0	0	0	0
MIMAT0019917	hsa-miR-4766-5p	ENSG00000134107	BHLHE40	protein_coding	chr3	5026637	5026643	5026615	5026643	+	13	0	AGO1,AGO1-4,AGO2	0	0	0	1	0	1	0	6
MIMAT0019950	hsa-miR-1245b-5p	ENSG00000134107	BHLHE40	protein_coding	chr3	5026145	5026150	5026123	5026151	+	1	0	AGO1-4	0	0	1	1	0	0	0	1
MIMAT0019950	hsa-miR-1245b-5p	ENSG00000134107	BHLHE40	protein_coding	chr3	5026324	5026330	5026303	5026331	+	2	0	AGO1,AGO1-4	0	0	1	1	0	1	0	1
MIMAT0022272	hsa-miR-664b-3p	ENSG00000134107	BHLHE40	protein_coding	chr3	5026683	5026689	5026683	5026689	+	11	0	AGO1,AGO1-4,AGO2	0	0	0	0	0	1	0	6
MIMAT0022287	hsa-miR-5586-5p	ENSG00000134107	BHLHE40	protein_coding	chr3	5025711	5025717	5025690	5025718	+	1	0	AGO1-4	0	0	1	1	0	0	0	2
MIMAT0022300	hsa-miR-5590-3p	ENSG00000134107	BHLHE40	protein_coding	chr3	5025837	5025865	5025837	5025865	+	4	0	AGO1-4,AGO2	0	0	0	1	0	0	0	3
MIMAT0022300	hsa-miR-5590-3p	ENSG00000134107	BHLHE40	protein_coding	chr3	5026557	5026585	5026557	5026585	+	10	0	AGO1-4,AGO2	0	0	0	1	0	0	0	3
MIMAT0022698	hsa-miR-345-3p	ENSG00000134107	BHLHE40	protein_coding	chr3	5025509	5025515	5025509	5025515	+	17	0	AGO1-4,AGO2	0	0	1	0	0	0	0	9
MIMAT0022702	hsa-miR-514a-5p	ENSG00000134107	BHLHE40	protein_coding	chr3	5026451	5026457	5026430	5026458	+	8	0	AGO1-4,AGO2	0	0	1	1	0	0	0	6
MIMAT0022724	hsa-miR-1277-5p	ENSG00000134107	BHLHE40	protein_coding	chr3	5026604	5026610	5026583	5026624	+	14	0	AGO1,AGO1-4,AGO2	0	0	1	2	0	0	0	2
MIMAT0022724	hsa-miR-1277-5p	ENSG00000134107	BHLHE40	protein_coding	chr3	5026617	5026623	5026617	5026623	+	11	0	AGO1,AGO1-4,AGO2	0	0	1	0	0	0	0	2
MIMAT0022724	hsa-miR-1277-5p	ENSG00000134107	BHLHE40	protein_coding	chr3	5026729	5026757	5026729	5026757	+	9	0	AGO1-4,AGO2	0	0	0	1	0	0	0	2
MIMAT0022736	hsa-miR-642b-5p	ENSG00000134107	BHLHE40	protein_coding	chr3	5026172	5026178	5026172	5026178	+	3	0	AGO1,AGO1-4,AGO2	0	0	1	0	0	0	0	1
MIMAT0025464	hsa-miR-6504-5p	ENSG00000134107	BHLHE40	protein_coding	chr3	5026478	5026484	5026478	5026484	+	13	0	AGO1,AGO1-4,AGO2	0	0	1	0	0	0	0	0
