# Supplementary material for: BHLHE40, a potential immune therapy target, regulated by FGD5-AS1/miR-15a-5p in pancreatic cancer
Source: Sci Rep. 2023 Sep 29;13:16400. doi: 10.1038/s41598-023-43577-x (PMC10541890; doi:10.1038/s41598-023-43577-x)
Supplement: Supplementary file 13 — Supplementary Table S2. [file 41598_2023_43577_MOESM13_ESM.xlsx]

## Sheet: miR-15a-5p
#please cite:
#Zhou KR, Liu S, Cai L, et al. ENCORI: The Encyclopedia of RNA Interactomes.
#2.Li JH, et al.starBase v2.0: decoding miRNA-ceRNA, miRNA-ncRNA and protein-RNA interaction networks from large-scale CLIP-Seq data , Nucleic Acids Res. 2014 Jan;42:D92-7.
miRNAid	miRNAname	geneID	geneName	geneType	chromosome	start	end	strand	clipExpNum	degraExpNum	RBP	merClass	miRseq	align	targetSeq	pancancerNum
MIMAT0000068	hsa-miR-15a-5p	ENSG00000228794	LINC01128	processed_transcript	chr1	784940	784961	+	1	0	AGO1-4	7mer-m8	guGUUUGGUAAUACACGACGAu	||: |:: | | |||||||	cuCAGUCUGCUUUUUGCUGCUg	7
MIMAT0000068	hsa-miR-15a-5p	ENSG00000230699	AL645608.3	lincRNA	chr1	848675	848696	+	2	0	AGO2	7mer-m8	gugUUUGGUAAUACACGACGAu	:|:|: | |||||||	ccaGAGCUCUGCCCUGCUGCUg	4
MIMAT0000068	hsa-miR-15a-5p	ENSG00000224870	AL391244.1	processed_transcript	chr1	1336081	1336101	+	7	0	AGO1,AGO1-4,AGO2,AGO3	7mer-m8	guguuuGGUAAUACACGACGAu	:||||: ||||||||	gguuucUCAUUG-GUGCUGCUu	2
MIMAT0000068	hsa-miR-15a-5p	ENSG00000268575	AL031282.2	processed_transcript	chr1	1635683	1635692	-	8	0	AGO1-4	7mer-m8	guguuugguaauacACGACGAu	|||||||	#NAME?	2
MIMAT0000068	hsa-miR-15a-5p	ENSG00000268575	AL031282.2	processed_transcript	chr1	1635683	1635706	-	8	0	AGO1-4	7mer-m8	guGUUUGGUA--AUACACGACGAu	|||: |:| | |||||||	cuCAAGACGUCCAACCUGCUGCUg	2
MIMAT0000068	hsa-miR-15a-5p	ENSG00000268575	AL031282.2	processed_transcript	chr1	1666209	1666231	-	1	0	AGO1-4	7mer-m8	guGUUUGGUAAUAC-ACGACGAu	||:: |:| :|| |||||||	acCAGGACGUGGUGCUGCUGCUu	2
MIMAT0000068	hsa-miR-15a-5p	ENSG00000238164	TNFRSF14-AS1	antisense	chr1	2487147	2487168	-	1	0	AGO2	7mer-m8	guguUUGGUAAUACACGACGAu	::|| | |||||||	ccguGGCCCCUUCCUGCUGCUg	1
MIMAT0000068	hsa-miR-15a-5p	ENSG00000179743	AL450998.2	antisense	chr1	16161026	16161046	-	2	0	AGO1-4,AGO2	7mer-m8	guGUUUGGUAAUACACGACGAu	:|:| | | |||||||||	cuUAGAGC-UCCUGUGCUGCUg	3
MIMAT0000068	hsa-miR-15a-5p	ENSG00000271840	AL031281.2	lincRNA	chr1	22427584	22427607	+	5	0	AGO1,AGO1-4,AGO2	8mer	guguUUGGUA-A-UACACGACGAu	:|::|| | | |||||||	uuguGAUUAUCUCCUCUGCUGCUa	0
MIMAT0000068	hsa-miR-15a-5p	ENSG00000197989	SNHG12	antisense	chr1	28908293	28908314	-	6	0	AGO1,AGO1-4,AGO2	7mer-m8	guguuUGGUAAUACACGACGAu	:|:| | |||||||	uccccGCUAGUCGCUGCUGCUg	0
MIMAT0000068	hsa-miR-15a-5p	ENSG00000116883	AL591845.1	antisense	chr1	36789590	36789611	+	1	0	AGO1-4	7mer-m8	guguuugguaaUACACGACGAu	|| |||||||	ucaggauuugaAUCUGCUGCUc	4
MIMAT0000068	hsa-miR-15a-5p	ENSG00000273637	AL139260.2	processed_transcript	chr1	39305136	39305159	-	3	0	AGO1-4,AGO2	7mer-m8	guGUUUGGUA--AUACACGACGAu	||:: ||| | |||||||	uaCAGGACAUGGGAGCUGCUGCUu	2
MIMAT0000068	hsa-miR-15a-5p	ENSG00000281207	SLFNL1-AS1	antisense	chr1	41480961	41480982	+	2	0	AGO2	7mer-m8	guguuUGGUAAUACACGACGAu	| ::| | ||||||||	cccuuAGUGUGAGGUGCUGCUc	4
MIMAT0000068	hsa-miR-15a-5p	ENSG00000281207	SLFNL1-AS1	antisense	chr1	41481798	41481819	+	2	0	AGO2	7mer-m8	guguuugguaauaCACGACGAu	||||||||	aggacacaggcccGUGCUGCUg	4
MIMAT0000068	hsa-miR-15a-5p	ENSG00000281207	SLFNL1-AS1	antisense	chr1	41481810	41481831	+	2	0	AGO2	7mer-m8	guguuugguaauacACGACGAu	|||||||	cgugcugcugcagcUGCUGCUg	4
MIMAT0000068	hsa-miR-15a-5p	ENSG00000233602	ERI3-IT1	sense_intronic	chr1	44709368	44709389	-	1	0	AGO2	8mer	guGUUUGGUAAUACACGACGAu	| | :| | | |||||||	caCCACUCCCUCUCUGCUGCUa	8
MIMAT0000068	hsa-miR-15a-5p	ENSG00000223814	AL691459.1	lincRNA	chr1	48231005	48231026	-	3	0	AGO1-4,AGO2	8mer	guguuugguaauacACGACGAu	|||||||	uuuaggaaagagaaUGCUGCUa	0
MIMAT0000068	hsa-miR-15a-5p	ENSG00000227466	AL590783.1	antisense	chr1	66511912	66511932	-	1	0	AGO1-4	7mer-m8	guguUUGGUAAUACACGACGAu	| |::|| |||||||	cugcAUCUGUU-CCUGCUGCUc	0
MIMAT0000068	hsa-miR-15a-5p	ENSG00000273483	AL354760.1	antisense	chr1	113060742	113060763	-	3	0	AGO1,AGO2	7mer-m8	gugUUUGGUAAUACACGACGAu	|||| | || |||||||	gaaAAACAACCAUUUGCUGCUu	2
MIMAT0000068	hsa-miR-15a-5p	ENSG00000273131	RP6-42F4.1	processed_transcript	chr1	120694534	120694556	-	1	0	AGO2	7mer-m8	gugUUUGG-UAAUACACGACGAu	||||| | |||||||||	auaAAACCAAACCUGUGCUGCUu	0
MIMAT0000068	hsa-miR-15a-5p	ENSG00000231734	RP6-206I17.2	lincRNA	chr1	143720171	143720190	+	6	0	AGO1-4,AGO2	7mer-m8	guGUUUGGUAAUACACGACGAu	| ||:: ||| |||||||	gcCCAAUU-UUA-CUGCUGCUg	0
MIMAT0000068	hsa-miR-15a-5p	ENSG00000272033	AL136984.1	sense_intronic	chr1	167349575	167349596	+	1	0	AGO2	7mer-m8	guguuuggUAAUACACGACGAu	| | | |||||||	ccuuucuaAAUCUUUGCUGCUg	4
MIMAT0000068	hsa-miR-15a-5p	ENSG00000224687	RASAL2-AS1	lincRNA	chr1	178062699	178062707	-	1	0	AGO2	7mer-m8	guguuugguaauacACGACGAu	|||||||	#NAME?	8
MIMAT0000068	hsa-miR-15a-5p	ENSG00000224687	RASAL2-AS1	lincRNA	chr1	178062699	178062721	-	1	0	AGO2	7mer-m8	guGUUUGG-UAAUACACGACGAu	|:: || : | | |||||||	agCGGUCCGGGUCUCUGCUGCUc	8
MIMAT0000068	hsa-miR-15a-5p	ENSG00000203709	MIR29B2CHG	lincRNA	chr1	207975740	207975761	-	5	0	AGO1-4	7mer-m8	guguuugguaauacACGACGAu	|||||||	gacugcagaggaacUGCUGCUc	5
MIMAT0000068	hsa-miR-15a-5p	ENSG00000203709	MIR29B2CHG	lincRNA	chr1	207988263	207988284	-	2	0	AGO1-4	7mer-m8	guguuugguaauacACGACGAu	|||||||	guuccucuuccccaUGCUGCUc	5
MIMAT0000068	hsa-miR-15a-5p	ENSG00000225518	LINC01703	lincRNA	chr1	226274710	226274731	+	1	0	AGO1-4	7mer-m8	guguUUGGUAAUACACGACGAu	:|::| : |||||||	gcguGAUUAGAGAUUGCUGCUg	1
MIMAT0000068	hsa-miR-15a-5p	ENSG00000237250	AL359924.1	antisense	chr1	238090423	238090444	+	6	0	AGO1-4	7mer-m8	gugUUUGGUAAUACACGACGAu	::| || ||||||||	ggaGGAGCACCCAGUGCUGCUg	4
MIMAT0000068	hsa-miR-15a-5p	ENSG00000242282	AC108488.1	lincRNA	chr2	3581356	3581372	-	1	0	AGO2	7mer-m8	guguuugguaauacACGACGAu	|||||||	#NAME?	5
MIMAT0000068	hsa-miR-15a-5p	ENSG00000242282	AC108488.1	lincRNA	chr2	3581356	3581377	-	1	0	AGO2	7mer-m8	guguuugguaauacACGACGAu	|||||||	ggcuuugugaagaaUGCUGCUg	5
MIMAT0000068	hsa-miR-15a-5p	ENSG00000269973	AC010969.2	lincRNA	chr2	10076753	10076774	+	1	0	AGO1-4	7mer-m8	gugUUUGGUAAUACACGACGAu	::::| | | |||||||	augGGGUCUUGCUAUGCUGCUc	0
MIMAT0000068	hsa-miR-15a-5p	ENSG00000260077	AC104794.2	lincRNA	chr2	10179853	10179874	-	1	0	AGO1-4	8mer	guguuugguaauacACGACGAu	|||||||	uggcuaugcacgcuUGCUGCUa	9
MIMAT0000068	hsa-miR-15a-5p	ENSG00000276517	AL133243.3	sense_intronic	chr2	32753631	32753650	+	1	0	AGO1-4	7mer-m8	gugUUUGGUAAUACACGACGAu	| :|:| || |||||||	gugAUGCUACUA--UGCUGCUu	2
MIMAT0000068	hsa-miR-15a-5p	ENSG00000179818	PCBP1-AS1	processed_transcript	chr2	70259023	70259041	-	1	0	AGO1-4	7mer-m8	guGUUUGGUAAUACACGACGAu	:||:|| ||| |||||||	ugUAAGCC-UUA--UGCUGCUg	1
MIMAT0000068	hsa-miR-15a-5p	ENSG00000280037	AC092653.2	TEC	chr2	73988566	73988589	-	1	0	AGO2	8mer	guGUUUGGUA-A-UACACGACGAu	|||::::| | | |||||||	ucCAAGUUGUCUCUUCUGCUGCUa	3
MIMAT0000068	hsa-miR-15a-5p	ENSG00000235499	AC073046.1	lincRNA	chr2	74213259	74213280	+	1	0	AGO1-4	7mer-m8	guguuugguaauacACGACGAu	|||||||	ccuuuucugagggcUGCUGCUg	8
MIMAT0000068	hsa-miR-15a-5p	ENSG00000272711	AC019069.1	lincRNA	chr2	75060484	75060505	-	2	0	AGO1-4	7mer-m8	guguuugguaauacACGACGAu	|||||||	gugccuguagucccUGCUGCUc	0
MIMAT0000068	hsa-miR-15a-5p	ENSG00000234028	AC062029.1	antisense	chr2	88931023	88931042	+	1	0	AGO1-4	8mer	guGUUUGGUAAUACACGACGAu	||:||||| |||||||	gcCAGACCAU--GCUGCUGCUa	7
MIMAT0000068	hsa-miR-15a-5p	ENSG00000283684	AC013268.5	processed_transcript	chr2	110741767	110741788	+	1	0	AGO1-4	7mer-m8	guguuugguaauacACGACGAu	|||||||	gggccugcaaacacUGCUGCUc	0
MIMAT0000068	hsa-miR-15a-5p	ENSG00000273471	AC112229.4	processed_transcript	chr2	111144867	111144888	-	1	0	AGO1-4	7mer-m8	guguuugguaauacACGACGAu	|||||||	gggccugcaaacacUGCUGCUc	3
MIMAT0000068	hsa-miR-15a-5p	ENSG00000189223	PAX8-AS1	processed_transcript	chr2	113997803	113997824	+	2	0	AGO1-4	7mer-m8	guguuugguaauacACGACGAu	|||||||	aggcccucuccccaUGCUGCUg	3
MIMAT0000068	hsa-miR-15a-5p	ENSG00000226806	AC011893.1	antisense	chr2	136578029	136578050	+	1	0	AGO2	7mer-m8	guguuugguaauacACGACGAu	|||||||	gccugagguacagcUGCUGCUg	1
MIMAT0000068	hsa-miR-15a-5p	ENSG00000226674	TEX41	lincRNA	chr2	145830935	145830958	+	2	0	AGO2	7mer-m8	guGUUUG-GUA-AUACACGACGAu	:|:|: ||| | |||||||	auUAGAUGCAUAAAAUUGCUGCUu	6
MIMAT0000068	hsa-miR-15a-5p	ENSG00000285155	AC092153.1	processed_transcript	chr2	161128302	161128322	-	1	0	AGO1-4	8mer	guguuuGGUAAUACACGACGAu	|| || | |||||||	cuuccuCCUUUCU-UGCUGCUa	0
MIMAT0000068	hsa-miR-15a-5p	ENSG00000285373	LINC02478	lincRNA	chr2	161128302	161128322	-	1	0	AGO1-4	8mer	guguuuGGUAAUACACGACGAu	|| || | |||||||	cuuccuCCUUUCU-UGCUGCUa	0
MIMAT0000068	hsa-miR-15a-5p	ENSG00000227617	CERS6-AS1	processed_transcript	chr2	169631020	169631041	-	1	0	AGO1	7mer-m8	guGUUUGGUAAUACACGACGAu	|| :|| || |||||||	acCAUCUCAAUAGUUGCUGCUc	2
MIMAT0000068	hsa-miR-15a-5p	ENSG00000237298	TTN-AS1	antisense	chr2	179406978	179407001	+	4	0	AGO1-4,AGO2	7mer-m8	guguuugguAAUAC--ACGACGAu	||| | |||||||	ccuguggacUUACGGAUGCUGCUg	5
MIMAT0000068	hsa-miR-15a-5p	ENSG00000235852	AC005540.1	antisense	chr2	191745603	191745626	-	3	0	AGO1-4	7mer-m8	guguuUGGUAAU-AC-ACGACGAu	:|:: |: || |||||||	cugcuGCUGCUGCUGCUGCUGCUg	4
MIMAT0000068	hsa-miR-15a-5p	ENSG00000235852	AC005540.1	antisense	chr2	191745621	191745644	-	3	0	AGO1-4	7mer-m8	guguuUGGUAAU-AC-ACGACGAu	:|:: |: || |||||||	cugcuGCUGCUGCUGCUGCUGCUg	4
MIMAT0000068	hsa-miR-15a-5p	ENSG00000235852	AC005540.1	antisense	chr2	191745639	191745660	-	3	0	AGO1-4	7mer-m8	guguuugguaauaCACGACGAu	||||||||	gcagcggaugcggGUGCUGCUg	4
MIMAT0000068	hsa-miR-15a-5p	ENSG00000273301	AC016717.2	lincRNA	chr2	226564768	226564789	+	1	0	AGO2	7mer-m8	guguUUGGUAAUACACGACGAu	||: :|| ||||||||	cagcAAUAGUUCAGUGCUGCUc	6
MIMAT0000068	hsa-miR-15a-5p	ENSG00000225057	AC012485.1	processed_transcript	chr2	239140581	239140605	+	2	0	AGO1-4	7mer-m8	gugUUUGGUAAU---ACACGACGAu	|:|| || : ||||||||	ggaAGACGAUGGGACGGUGCUGCUg	4
MIMAT0000068	hsa-miR-15a-5p	ENSG00000206573	THUMPD3-AS1	antisense	chr3	9436520	9436540	-	3	0	AGO1-4,AGO2	7mer-m8	gugUUUGGUAAUACACGACGAu	| :|:| | |||||||	ggaAUGCUACCCU-UGCUGCUu	2
MIMAT0000068	hsa-miR-15a-5p	ENSG00000231177	LINC00852	antisense	chr3	10326506	10326526	+	3	0	AGO1-4	7mer-m8	guGUUUGGUAAUACACGACGAu	|||::| |: ||||||||	ggCAAGUCUGUG-GUGCUGCUc	1
MIMAT0000068	hsa-miR-15a-5p	ENSG00000225733	FGD5-AS1	antisense	chr3	14986024	14986045	-	20	0	AGO1-4,AGO2	7mer-m8	guguuUGGUAAUACACGACGAu	| ::||| |||||||	uuuuuAAUGUUAAAUGCUGCUu	11
MIMAT0000068	hsa-miR-15a-5p	ENSG00000272762	AC115284.1	processed_transcript	chr3	52005573	52005594	-	3	0	AGO1-4,AGO2	7mer-m8	guguuugguaauacACGACGAu	|||||||	ucgcuucucuguacUGCUGCUg	2
MIMAT0000068	hsa-miR-15a-5p	ENSG00000270562	AC097634.1	lincRNA	chr3	71635504	71635526	+	1	0	AGO1-4	8mer	gugUUUGGUAAU-ACACGACGAu	|:|:| ||| |||||||	aaaAGAUCUUUAGAUUGCUGCUa	1
MIMAT0000068	hsa-miR-15a-5p	ENSG00000273033	LINC02035	lincRNA	chr3	122610925	122610946	+	7	0	AGO1,AGO1-4,AGO2	7mer-m8	guguuugGUAAUACACGACGAu	| | | |||||||	agcuuuaCUUAAAAUGCUGCUu	10
MIMAT0000068	hsa-miR-15a-5p	ENSG00000244468	AC093001.1	antisense	chr3	149002623	149002642	+	1	0	AGO1-4	7mer-m8	guGUUUGGUAAUACACGACGAu	:|||:| ||: |||||||	aaUAAAUC-UUG-CUGCUGCUc	3
MIMAT0000068	hsa-miR-15a-5p	ENSG00000229619	MBNL1-AS1	antisense	chr3	151986663	151986684	-	1	0	AGO1-4	7mer-m8	guguuugguaauacACGACGAu	|||||||	ggucuggcuuccgcUGCUGCUg	14
MIMAT0000068	hsa-miR-15a-5p	ENSG00000227375	DLG1-AS1	antisense	chr3	197030556	197030577	+	1	0	AGO2	7mer-m8	guguUUGGUAAUACACGACGAu	:|::| | | |||||||	cuucGAUUAAUCUAUGCUGCUu	6
MIMAT0000068	hsa-miR-15a-5p	ENSG00000196810	CTBP1-AS2	antisense	chr4	1245472	1245493	+	3	0	AGO1-4,AGO2	7mer-m8	guguuugguaauacACGACGAu	|||||||	uuuggauggacgaaUGCUGCUu	5
MIMAT0000068	hsa-miR-15a-5p	ENSG00000272620	AFAP1-AS1	antisense	chr4	7777266	7777287	+	1	0	AGO2	8mer	guGUUUGGUAAUACACGACGAu	| ::|: | | |||||||	gaCUGGCUCUGAAUUGCUGCUa	4
MIMAT0000068	hsa-miR-15a-5p	ENSG00000259959	AC107068.1	lincRNA	chr4	47842380	47842404	-	1	0	AGO1-4	7mer-m8	guguuUGGUAAUAC---ACGACGAu	|:||| || |||||||	cuguuAUCAUCCUGGGAUGCUGCUu	4
MIMAT0000068	hsa-miR-15a-5p	ENSG00000248049	UBA6-AS1	antisense	chr4	68588169	68588188	+	1	0	AGO2	8mer	guguuuGGUAAUACACGACGAu	||:| |||||||||	ucugcuCCGU--UGUGCUGCUa	5
MIMAT0000068	hsa-miR-15a-5p	ENSG00000251095	AC097478.1	antisense	chr4	90606969	90606990	+	1	0	AGO2	7mer-m8	guguuugguaaUACACGACGAu	:| |||||||	auguauguaggGUCUGCUGCUg	8
MIMAT0000068	hsa-miR-15a-5p	ENSG00000251687	AC104791.1	antisense	chr4	146760352	146760372	+	1	0	AGO1-4	7mer-m8	guGUUUGGUAAUACACGACGAu	|||::: |:| |||||||	aaCAAGUUUCUGU-UGCUGCUg	1
MIMAT0000068	hsa-miR-15a-5p	ENSG00000260244	AC104083.1	sense_overlapping	chr4	156657311	156657332	+	1	0	AGO2	7mer-m8	guGUUUGGUAAUACACGACGAu	:|:||:: || |||||||	uaUAGACUGAUACAUGCUGCUc	13
MIMAT0000068	hsa-miR-15a-5p	ENSG00000177822	AC098864.1	antisense	chr4	183064223	183064244	-	6	0	AGO1-4,AGO2	7mer-m8	gugUUUGGUAAUACACGACGAu	||| | :| |||||||	ggaAAAAAAAAGUUUGCUGCUc	11
MIMAT0000068	hsa-miR-15a-5p	ENSG00000248370	LINC02434	lincRNA	chr4	189081777	189081796	+	1	0	AGO2	7mer-m8	gugUUUGGUAAUACACGACGAu	::|||| || |||||||	gagGGACCA-GAU-UGCUGCUu	1
MIMAT0000068	hsa-miR-15a-5p	ENSG00000248370	LINC02434	lincRNA	chr4	189081845	189081866	+	1	0	AGO2	7mer-m8	guguuugguaauacACGACGAu	|||||||	aaucggagaguccaUGCUGCUu	1
MIMAT0000068	hsa-miR-15a-5p	ENSG00000225138	SLC9A3-AS1	processed_transcript	chr5	476179	476202	+	2	0	AGO1-4	7mer-m8	guguuuGGUAAUAC--ACGACGAu	|||||: | |||||||	agcuucCCAUUGGGGAUGCUGCUg	4
MIMAT0000068	hsa-miR-15a-5p	ENSG00000225138	SLC9A3-AS1	processed_transcript	chr5	479541	479562	+	1	0	AGO1-4	7mer-m8	guguuugguaauacACGACGAu	|||||||	gcgggagacggcccUGCUGCUg	4
MIMAT0000068	hsa-miR-15a-5p	ENSG00000260763	AC106799.3	lincRNA	chr5	4439435	4439456	-	1	0	AGO1-4	7mer-m8	guGUUUGGUAAUACACGACGAu	||| :| | | |||||||	aaCAAUUCUUCCUUUGCUGCUu	1
MIMAT0000068	hsa-miR-15a-5p	ENSG00000215196	BASP1-AS1	antisense	chr5	17216670	17216692	-	1	0	AGO2	7mer-m8	guguUUGGUAAUAC-ACGACGAu	|:|| | | |||||||	aggcAGCCCGCACGCUGCUGCUu	5
MIMAT0000068	hsa-miR-15a-5p	ENSG00000250764	AC025178.1	antisense	chr5	32103893	32103912	-	1	0	AGO1-4	7mer-m8	guGUUUGGUAAUACACGACGAu	| |:||: ||||||||||	ccCCAGCCG--AUGUGCUGCUu	1
MIMAT0000068	hsa-miR-15a-5p	ENSG00000177738	AC025171.1	sense_overlapping	chr5	43017890	43017911	-	4	0	AGO1-4,AGO2	7mer-m8	guGUUUG-GUAAUACACGACGAu	||||: || | |||||||	acCAAAUACA-AAACUGCUGCUg	4
MIMAT0000068	hsa-miR-15a-5p	ENSG00000272335	AC093297.2	lincRNA	chr5	44827967	44827991	+	2	0	AGO1-4	7mer-m8	guguUUGGUAAUAC---ACGACGAu	||||: | || |||||||	gugcAACCGCUUUGGAUUGCUGCUu	4
MIMAT0000068	hsa-miR-15a-5p	ENSG00000272040	AC010245.2	lincRNA	chr5	74905320	74905342	+	1	0	AGO1-4	7mer-m8	guguuuGGUAA-UACACGACGAu	||||| || |||||||	ugcuuuCCAUUGAUCUGCUGCUg	1
MIMAT0000068	hsa-miR-15a-5p	ENSG00000251023	AC114980.1	sense_intronic	chr5	93197991	93198011	-	7	0	AGO1,AGO2	8mer	gugUUUGGUAAUACACGACGAu	|| ::||| | |||||||	gggAACUUAUU-UUUGCUGCUa	4
MIMAT0000068	hsa-miR-15a-5p	ENSG00000224032	EPB41L4A-AS1	lincRNA	chr5	111497414	111497435	+	2	1	AGO1-4,AGO2	8mer	guGUUUGGUAAUACACGACGAu	::|| ::| : |||||||	ccUGAAGUGUAGACUGCUGCUa	5
MIMAT0000068	hsa-miR-15a-5p	ENSG00000245937	LINC01184	lincRNA	chr5	127412747	127412769	-	7	0	AGO1,AGO1-4,AGO2	8mer	guguuUGGUAAUAC-ACGACGAu	::||||||| |||||||	uuaguGUCAUUAUGUUGCUGCUa	4
MIMAT0000068	hsa-miR-15a-5p	ENSG00000230551	AC021078.1	processed_transcript	chr5	148880989	148881007	-	9	0	AGO1,AGO1-4,AGO2,AGO3	8mer	guguuUGGUAAUACACGACGAu	|||| || |||||||	aguucACCA--AU-UGCUGCUa	3
MIMAT0000068	hsa-miR-15a-5p	ENSG00000246350	AL049543.1	antisense	chr6	28557434	28557455	+	1	0	AGO1-4	7mer-m8	guGUUUGGUAAUACACGACGAu	|||| : | |||||||	gaCAAAGAGAAAGAUGCUGCUc	6
MIMAT0000068	hsa-miR-15a-5p	ENSG00000231074	HCG18	antisense	chr6	30262553	30262574	-	4	0	AGO1-4,AGO2	7mer-m8	guguuUGGUAAUACACGACGAu	:||| || |||||||	auccuGCCAAUAGAUGCUGCUc	2
MIMAT0000068	hsa-miR-15a-5p	ENSG00000231074	HCG18	antisense	chr6	30271979	30272003	-	2	0	AGO1-4	7mer-m8	guguuUGGUA-AUAC--ACGACGAu	||: | |:|| |||||||	uacucACUUUCUGUGGCUGCUGCUg	2
MIMAT0000068	hsa-miR-15a-5p	ENSG00000231074	HCG18	antisense	chr6	30293798	30293819	-	3	0	AGO1-4,AGO2	7mer-m8	guguuugguaauacACGACGAu	|||||||	cugcuuugcccgccUGCUGCUg	2
MIMAT0000068	hsa-miR-15a-5p	ENSG00000270604	HCG17	lincRNA	chr6	30293798	30293819	-	3	0	AGO1-4,AGO2	7mer-m8	guguuugguaauacACGACGAu	|||||||	cugcuuugcccgccUGCUGCUg	0
MIMAT0000068	hsa-miR-15a-5p	ENSG00000231074	HCG18	antisense	chr6	30294001	30294023	-	1	0	AGO1-4	7mer-m8	gugUUUGGU-AAUACACGACGAu	:||||: | | |||||||	cugGAACCGCGUCUCUGCUGCUc	2
MIMAT0000068	hsa-miR-15a-5p	ENSG00000266680	AL135905.1	antisense	chr6	64281574	64281596	-	3	0	AGO1-4,AGO2	7mer-m8	guguUUGGUAAUA-CACGACGAu	| || ||:| |||||||	augcAUCCUUUGUACUGCUGCUc	4
MIMAT0000068	hsa-miR-15a-5p	ENSG00000229852	AC019205.1	antisense	chr6	74000390	74000412	+	1	0	AGO1-4	7mer-m8	guGUUUGGUAAUAC-ACGACGAu	::|| : | || |||||||	gcUGAAGUUUGCUGCUGCUGCUg	7
MIMAT0000068	hsa-miR-15a-5p	ENSG00000230177	AL080317.1	antisense	chr6	111599850	111599871	+	1	0	AGO1-4	7mer-m8	guGUUUGGUAAUACACGACGAu	:||: ::| || |||||||	uaUAAGAUGUGAUUUGCUGCUc	2
MIMAT0000068	hsa-miR-15a-5p	ENSG00000231889	TRAF3IP2-AS1	antisense	chr6	111805127	111805148	+	1	0	AGO2	7mer-m8	guguuugguaAUACACGACGAu	| | |||||||	ugcccccuccUCUUUGCUGCUg	3
MIMAT0000068	hsa-miR-15a-5p	ENSG00000237499	AL357060.1	antisense	chr6	138189236	138189258	-	3	0	AGO1-4,AGO2	8mer	guguuuGGUAAU-ACACGACGAu	|: ||| |||||||	auacuuCUCUUACACUGCUGCUa	2
MIMAT0000068	hsa-miR-15a-5p	ENSG00000225177	AL590617.2	antisense	chr6	139015610	139015631	+	1	0	AGO1	7mer-m8	guguuugguaauacACGACGAu	|||||||	acgguauaaaagcaUGCUGCUu	1
MIMAT0000068	hsa-miR-15a-5p	ENSG00000235381	AL596202.1	antisense	chr6	155577186	155577207	-	1	0	AGO2	7mer-m8	guguuugguaauacACGACGAu	|||||||	uuguggauuucccuUGCUGCUc	5
MIMAT0000068	hsa-miR-15a-5p	ENSG00000271551	AL355297.4	antisense	chr6	157099382	157099405	-	1	0	AGO1-4	7mer-m8	gugUUUGGU--AAUACACGACGAu	:|||:: ||| |||||||	cugGAACUGGUUUAGCUGCUGCUg	4
MIMAT0000068	hsa-miR-15a-5p	ENSG00000271551	AL355297.4	antisense	chr6	157099412	157099435	-	1	0	AGO1-4	7mer-m8	guguuUGGUAAU-AC-ACGACGAu	:|::||: || |||||||	cugcuGCUGUUGCUGCUGCUGCUg	4
MIMAT0000068	hsa-miR-15a-5p	ENSG00000271551	AL355297.4	antisense	chr6	157099436	157099459	-	1	0	AGO1-4	7mer-m8	guguuUGGUAAU-AC-ACGACGAu	:|::||: || |||||||	auguuGCUGUUGCUGCUGCUGCUg	4
MIMAT0000068	hsa-miR-15a-5p	ENSG00000223414	LINC00473	lincRNA	chr6	166362492	166362517	-	1	0	AGO1-4	7mer-m8	gugUUUGGUA----AUACACGACGAu	:::|||| |:| |||||||	ccaGGGCCAUUUCCUGUUUGCUGCUu	6
MIMAT0000068	hsa-miR-15a-5p	ENSG00000223414	LINC00473	lincRNA	chr6	166401402	166401410	-	2	0	AGO2	7mer-m8	guguuugguaauacACGACGAu	|||||||	#NAME?	6
MIMAT0000068	hsa-miR-15a-5p	ENSG00000223414	LINC00473	lincRNA	chr6	166401405	166401425	-	2	0	AGO2	7mer-m8	gugUUUGGUAAUACACGACGAu	|: ||: :| |||||||	cugAGUCCGAAGU-UGCUGCUg	6
MIMAT0000068	hsa-miR-15a-5p	ENSG00000278254	AC004852.2	lincRNA	chr7	9123886	9123909	-	1	0	AGO2	8mer	gugUUUGGUAAU-AC-ACGACGAu	|||::: | || |||||||	ucaAAAUUGCCACUGCUGCUGCUa	3
MIMAT0000068	hsa-miR-15a-5p	ENSG00000196295	AC005154.1	processed_transcript	chr7	30598083	30598107	-	1	1	AGO1-4	7mer-m8	guguuUGGUAAUA---CACGACGAu	||| ||:| |||||||	ggaucACCUUUGUCAACUGCUGCUg	1
MIMAT0000068	hsa-miR-15a-5p	ENSG00000196295	AC005154.1	processed_transcript	chr7	30617495	30617514	-	2	0	AGO1-4,AGO2	7mer-m8	guGUUUGGUAAUACACGACGAu	||::|: ||: ||||||||	ucCAGGCU-UUG-GUGCUGCUg	1
MIMAT0000068	hsa-miR-15a-5p	ENSG00000281103	TRG-AS1	antisense	chr7	38417353	38417374	+	2	0	AGO2	7mer-m8	guGUUUGGUAAUACACGACGAu	|| :|: | | |||||||	uuCAUGCUCCUUUCUGCUGCUc	0
MIMAT0000068	hsa-miR-15a-5p	ENSG00000232006	AC005537.1	lincRNA	chr7	42995024	42995044	-	2	0	AGO2	8mer	guguuUGGUAAUACACGACGAu	| :| || |||||||	gacucAAUAAAAU-UGCUGCUa	3
MIMAT0000068	hsa-miR-15a-5p	ENSG00000279072	AC118758.3	lincRNA	chr7	56896292	56896314	-	1	0	AGO2	7mer-m8	guGUUUGG-UAAUACACGACGAu	||::|| | :| |||||||	ucCAGGCCUAGCGUUUGCUGCUu	4
MIMAT0000068	hsa-miR-15a-5p	ENSG00000236453	AC003092.1	lincRNA	chr7	93693941	93693964	+	5	0	AGO1-4,AGO2	7mer-m8	guguUUGGUA-AU-ACACGACGAu	| :||| |: | |||||||	ucucACUCAUCUGCUAUGCUGCUg	2
MIMAT0000068	hsa-miR-15a-5p	ENSG00000231764	DLX6-AS1	antisense	chr7	96595811	96595832	-	1	0	AGO2	8mer	guGUUUGGUAAUACACGACGAu	||||| | | |||||||	auCAAACAAAAAGAUGCUGCUa	5
MIMAT0000068	hsa-miR-15a-5p	ENSG00000284707	AC079781.5	processed_transcript	chr7	97498335	97498356	-	30	0	AGO1,AGO1-4,AGO2,AGO3,AGO4	7mer-m8	guguuugGUAAUACACGACGAu	|| | |||||||	auggauaCACCAACUGCUGCUu	0
MIMAT0000068	hsa-miR-15a-5p	ENSG00000272752	STAG3L5P-PVRIG2P-PILRB	processed_transcript	chr7	99948997	99949017	+	13	0	AGO1,AGO2,AGO3	7mer-m8	guguuuGGUAAUACACGACGAu	| | | | |||||||	caccucCAAAUCU-UGCUGCUu	2
MIMAT0000068	hsa-miR-15a-5p	ENSG00000272752	STAG3L5P-PVRIG2P-PILRB	processed_transcript	chr7	99950061	99950082	+	2	3	AGO2	7mer-m8	guguuugguaAUACACGACGAu	|: ||||||||	ggcccugcccUGGGUGCUGCUg	2
MIMAT0000068	hsa-miR-15a-5p	ENSG00000272752	STAG3L5P-PVRIG2P-PILRB	processed_transcript	chr7	99955925	99955946	+	2	0	AGO1-4	7mer-m8	guguuugguaauacACGACGAu	|||||||	caugggucggccccUGCUGCUg	2
MIMAT0000068	hsa-miR-15a-5p	ENSG00000272752	STAG3L5P-PVRIG2P-PILRB	processed_transcript	chr7	99955937	99955958	+	2	0	AGO1-4	7mer-m8	guguuugguaauacACGACGAu	|||||||	ccugcugcugccccUGCUGCUc	2
MIMAT0000068	hsa-miR-15a-5p	ENSG00000272752	STAG3L5P-PVRIG2P-PILRB	processed_transcript	chr7	99965430	99965451	+	3	0	AGO1-4,AGO2	7mer-m8	gugUUUGGUAAUACACGACGAu	| | |:| | |||||||	uaaAUAGCGUGAAAUGCUGCUg	2
MIMAT0000068	hsa-miR-15a-5p	ENSG00000274272	AC069281.2	processed_transcript	chr7	100170969	100170990	-	1	0	AGO1-4	7mer-m8	guguuugguaauacACGACGAu	|||||||	cuggagagagcagcUGCUGCUg	1
MIMAT0000068	hsa-miR-15a-5p	ENSG00000274272	AC069281.2	processed_transcript	chr7	100172763	100172785	-	2	0	AGO1-4,AGO2	7mer-m8	guguUUGGUAAUAC-ACGACGAu	:::| | ||| |||||||	acguGGUCCUCAUGCUGCUGCUc	1
MIMAT0000068	hsa-miR-15a-5p	ENSG00000272686	AC006333.2	antisense	chr7	123389364	123389386	+	2	0	AGO1-4	7mer-m8	guGUUUGG--UAAUACACGACGAu	|:|||| : || |||||||	ccCGAACCCAGCUA-CUGCUGCUu	10
MIMAT0000068	hsa-miR-15a-5p	ENSG00000225725	FAM66E	lincRNA	chr8	7841825	7841848	+	1	0	AGO2	7mer-m8	guGUUUGGUAA--UACACGACGAu	:||:|: || ||||||||||	gaUAAGCUUUUUGAUGUGCUGCUg	3
MIMAT0000068	hsa-miR-15a-5p	ENSG00000246339	EXTL3-AS1	antisense	chr8	28556980	28557002	-	1	0	AGO1-4	7mer-m8	guguuugGUAA-UACACGACGAu	:||| | |||||||	acagggaUAUUCACCUGCUGCUg	5
MIMAT0000068	hsa-miR-15a-5p	ENSG00000249395	CASC9	lincRNA	chr8	76136190	76136211	-	2	0	AGO2	7mer-m8	guguuugguaaUACACGACGAu	|| |||||||	cagauggacacAUUUGCUGCUu	3
MIMAT0000068	hsa-miR-15a-5p	ENSG00000254251	AC103770.1	antisense	chr8	91871354	91871374	-	1	0	AGO1-4	7mer-m8	guguuuGGUAAUACACGACGAu	|| | | |||||||	ucucuuCCCUCA-CUGCUGCUg	5
MIMAT0000068	hsa-miR-15a-5p	ENSG00000253320	AZIN1-AS1	antisense	chr8	103877363	103877384	+	1	0	AGO1-4	8mer	guGUUUGGUAAUACACGACGAu	|:|::: | ||||||||	ccCGAGUUCUCUCGUGCUGCUa	1
MIMAT0000068	hsa-miR-15a-5p	ENSG00000245149	RNF139-AS1	lincRNA	chr8	125478003	125478024	-	4	0	AGO1,AGO1-4,AGO2	7mer-m8	guguUUGGUAAUACACGACGAu	::::||| |||||||	acuuGGUUAUUUAAUGCUGCUu	2
MIMAT0000068	hsa-miR-15a-5p	ENSG00000249859	PVT1	lincRNA	chr8	129082487	129082507	+	2	0	AGO1,AGO1-4	8mer	guguuugguaAUACACGACGAu	|:| |||||||	uugcuucuccUGU-UGCUGCUa	0
MIMAT0000068	hsa-miR-15a-5p	ENSG00000253741	AC108002.1	antisense	chr8	143788179	143788201	-	1	0	AGO1-4	7mer-m8	guGU-UUGGUAAUACACGACGAu	|| || ||| : |||||||	cuCAUAAACAUGGGCUGCUGCUg	4
MIMAT0000068	hsa-miR-15a-5p	ENSG00000240498	CDKN2B-AS1	antisense	chr9	22112335	22112355	+	1	0	AGO1-4	8mer	guguUUGGUAAUACACGACGAu	|| | || |||||||	uggcAAGAAACAU-UGCUGCUa	3
MIMAT0000068	hsa-miR-15a-5p	ENSG00000279561	AL845472.2	TEC	chr9	45354212	45354232	-	1	0	AGO1-4	8mer	guguuugGUAAUACACGACGAu	|| ||| |||||||	gauuauaCAGUAU-UGCUGCUa	5
MIMAT0000068	hsa-miR-15a-5p	ENSG00000255145	STX17-AS1	antisense	chr9	102648714	102648734	-	4	0	AGO2	8mer	guguUUGGUAAUACACGACGAu	||| | ||| |||||||	gaucAACAAAUAU-UGCUGCUa	7
MIMAT0000068	hsa-miR-15a-5p	ENSG00000235865	GSN-AS1	antisense	chr9	124047284	124047303	-	1	0	AGO1-4	7mer-m8	guGUUUGGUAAUACACGACGAu	|| ||| | ||||||||	aaCACACC-CCA-GUGCUGCUg	8
MIMAT0000068	hsa-miR-15a-5p	ENSG00000261534	AL596244.1	sense_overlapping	chr9	124579507	124579527	-	1	0	AGO2	7mer-m8	gugUUUGGUAAUACACGACGAu	|||: ||| |||||||	gagAAAUGAUU-CCUGCUGCUc	6
MIMAT0000068	hsa-miR-15a-5p	ENSG00000236901	MIR600HG	sense_intronic	chr9	125874267	125874287	-	1	0	AGO1-4	7mer-m8	guGUUUGGUAAUACACGACGAu	||:| | |: ||||||||	uuCAGA-AACUGGGUGCUGCUu	4
MIMAT0000068	hsa-miR-15a-5p	ENSG00000234771	SLC25A25-AS1	antisense	chr9	130880054	130880075	-	1	0	AGO1-4	7mer-m8	guguuUGGUAAUACACGACGAu	| || : |||||||	auggcAACAGGGCCUGCUGCUg	3
MIMAT0000068	hsa-miR-15a-5p	ENSG00000246851	AL157938.3	antisense	chr9	134067485	134067506	-	1	0	AGO1-4	7mer-m8	guGUUUGGUAAUACACGACGAu	||: |::| | ||||||||	cuCAGCCUGUGAGGUGCUGCUu	2
MIMAT0000068	hsa-miR-15a-5p	ENSG00000196366	C9orf163	lincRNA	chr9	139380039	139380060	+	1	0	AGO1-4	7mer-m8	guguuugguaauACACGACGAu	| |||||||	uccugguggggcUUUGCUGCUu	3
MIMAT0000068	hsa-miR-15a-5p	ENSG00000238266	LINC00707	lincRNA	chr10	6882982	6883004	+	1	0	AGO2	7mer-m8	guGUUUG-GUAAUACACGACGAu	||:|| : | : |||||||	ugCAGACAUCUGGACUGCUGCUu	5
MIMAT0000068	hsa-miR-15a-5p	ENSG00000225778	PROSER2-AS1	antisense	chr10	11893592	11893612	-	2	0	AGO2	7mer-m8	guGUUUGGUAAU-ACACGACGAu	|||: || | | |||||||	uuCAAG--AUGACUUUGCUGCUg	3
MIMAT0000068	hsa-miR-15a-5p	ENSG00000279212	AL390961.3	TEC	chr10	26986134	26986155	-	2	0	AGO1-4	7mer-m8	guguuugguaauacACGACGAu	|||||||	gcgacgguuuccgcUGCUGCUu	2
MIMAT0000068	hsa-miR-15a-5p	ENSG00000178440	LINC00843	lincRNA	chr10	51732789	51732812	+	1	1	AGO1-4	7mer-m8	guguuuGGUA--AUACACGACGAu	||:| |:|||||||||	gauuccCCGUUCUGUGUGCUGCUg	7
MIMAT0000068	hsa-miR-15a-5p	ENSG00000242288	AC022400.3	processed_transcript	chr10	75457369	75457389	-	1	0	AGO1	7mer-m8	guguuuGGUAAUACACGACGAu	||| |: |||||||	gagcgcCCA-UGGCUGCUGCUg	3
MIMAT0000068	hsa-miR-15a-5p	ENSG00000242288	AC022400.3	processed_transcript	chr10	75473050	75473073	-	1	1	AGO1-4	7mer-m8	guguuuGGUA--AUACACGACGAu	||:| |:|||||||||	gauuccCCGUUCUGUGUGCUGCUg	3
MIMAT0000068	hsa-miR-15a-5p	ENSG00000271816	BMS1P4	processed_transcript	chr10	75473050	75473073	-	1	1	AGO1-4	7mer-m8	guguuuGGUA--AUACACGACGAu	||:| |:|||||||||	gauuccCCGUUCUGUGUGCUGCUg	1
MIMAT0000068	hsa-miR-15a-5p	ENSG00000272140	AC022400.5	lincRNA	chr10	75473050	75473073	-	1	1	AGO1-4	7mer-m8	guguuuGGUA--AUACACGACGAu	||:| |:|||||||||	gauuccCCGUUCUGUGUGCUGCUg	2
MIMAT0000068	hsa-miR-15a-5p	ENSG00000272589	ZSWIM8-AS1	antisense	chr10	75557656	75557676	-	2	0	AGO2	7mer-m8	gugUUUGGUAAUACACGACGAu	||| :: | ||||||||	gugAAAAUG-GAAGUGCUGCUg	2
MIMAT0000068	hsa-miR-15a-5p	ENSG00000224596	ZMIZ1-AS1	antisense	chr10	80721498	80721518	-	1	0	AGO1-4	7mer-m8	guGUUUGGUAAUACACGACGAu	||:: ::|| | |||||||	ugCAGGGUGUU-UCUGCUGCUg	3
MIMAT0000068	hsa-miR-15a-5p	ENSG00000244733	AL132656.2	lincRNA	chr10	81420647	81420668	+	1	0	AGO2	7mer-m8	gugUUUGGU-AAUACACGACGAu	|||||| | |||||||	#NAME?	3
MIMAT0000068	hsa-miR-15a-5p	ENSG00000225484	NUTM2B-AS1	antisense	chr10	81482464	81482490	-	7	0	AGO1-4,AGO2	8mer	guguuuGGUAAUAC-----ACGACGAu	|:|||:|| |||||||	uuuuguCUAUUGUGAAUAAUGCUGCUa	2
MIMAT0000068	hsa-miR-15a-5p	ENSG00000272631	AC067750.1	antisense	chr10	88512747	88512767	-	1	0	AGO2	7mer-m8	guguuugguaAUACACGACGAu	||| |||||||	ugauggaggaUAU-UGCUGCUc	5
MIMAT0000068	hsa-miR-15a-5p	ENSG00000223482	NUTM2A-AS1	antisense	chr10	89004666	89004692	-	5	0	AGO1-4,AGO2	8mer	guguuuGGUAAUAC-----ACGACGAu	|:|||:|| |||||||	uuuuguCUAUUGUGAAUAAUGCUGCUa	4
MIMAT0000068	hsa-miR-15a-5p	ENSG00000230131	AL160290.2	lincRNA	chr10	125208874	125208896	+	1	0	AGO2	8mer	guGUUUGGU-AAUACACGACGAu	||:| | | ||||||||	gcCAGAGGAGCUCCGUGCUGCUa	3
MIMAT0000068	hsa-miR-15a-5p	ENSG00000224023	AL158835.1	lincRNA	chr10	127396065	127396087	-	1	0	AGO2	7mer-m8	guguuugGUAA-UACACGACGAu	:||| || |||||||	ucauucaUAUUCAUUUGCUGCUg	6
MIMAT0000068	hsa-miR-15a-5p	ENSG00000280561	AL158835.4	antisense	chr10	127396065	127396087	-	1	0	AGO2	7mer-m8	guguuugGUAA-UACACGACGAu	:||| || |||||||	ucauucaUAUUCAUUUGCUGCUg	0
MIMAT0000068	hsa-miR-15a-5p	ENSG00000269821	KCNQ1OT1	antisense	chr11	2689729	2689750	-	1	0	AGO1-4	8mer	guguuUGGUAAUAC-ACGACGAu	|||||| || |||||||	aaaucACCAUU-UGAUGCUGCUa	5
MIMAT0000068	hsa-miR-15a-5p	ENSG00000269821	KCNQ1OT1	antisense	chr11	2714602	2714623	-	1	0	AGO1-4	7mer-m8	guguuugguaauacACGACGAu	|||||||	ccagcuccacacacUGCUGCUu	5
MIMAT0000068	hsa-miR-15a-5p	ENSG00000251364	AC107884.1	antisense	chr11	7448845	7448866	-	1	0	AGO2	8mer	guguuugguaauacACGACGAu	|||||||	accuuguguaaaacUGCUGCUa	2
MIMAT0000068	hsa-miR-15a-5p	ENSG00000255717	SNHG1	processed_transcript	chr11	62620865	62620886	-	20	0	AGO1-4,AGO2	7mer-m8	guGUUUGGUAAUACACGACGAu	| |:: || | |||||||	caCCAGUGAUGAAUUGCUGCUc	1
MIMAT0000068	hsa-miR-15a-5p	ENSG00000245532	NEAT1	lincRNA	chr11	65209688	65209710	+	8	0	AGO1-4	7mer-m8	guguuUGGUAAUAC-ACGACGAu	:|| | | | |||||||	gccucGCCUUCACGCUGCUGCUg	3
MIMAT0000068	hsa-miR-15a-5p	ENSG00000245532	NEAT1	lincRNA	chr11	65210749	65210770	+	19	0	AGO1-4	7mer-m8	guguuuggUAAUACACGACGAu	| |: |||||||	gucuguggACUGCUUGCUGCUu	3
MIMAT0000068	hsa-miR-15a-5p	ENSG00000245532	NEAT1	lincRNA	chr11	65211507	65211528	+	12	1	AGO1-4	7mer-m8	guguuugguaAUACACGACGAu	| | |||||||	gaauguuuccUCUCUGCUGCUg	3
MIMAT0000068	hsa-miR-15a-5p	ENSG00000250073	AP000866.2	antisense	chr11	124634766	124634787	+	1	0	AGO2	7mer-m8	guguuugguaauacACGACGAu	|||||||	ugcuaucuucuccaUGCUGCUc	4
MIMAT0000068	hsa-miR-15a-5p	ENSG00000177406	AC021054.1	antisense	chr12	754402	754422	+	2	0	AGO1-4,AGO2	7mer-m8	guguuuGGUAAUACACGACGAu	:|| | | |||||||	cgggccUCAGU-UCUGCUGCUu	6
MIMAT0000068	hsa-miR-15a-5p	ENSG00000250132	AC004803.1	antisense	chr12	1083365	1083384	-	4	0	AGO1-4,AGO2	8mer	guguuUGGUAAUACACGACGAu	|||| || |||||||	gaggcACCA--AUUUGCUGCUa	13
MIMAT0000068	hsa-miR-15a-5p	ENSG00000256150	AC092471.2	processed_transcript	chr12	2896610	2896631	-	4	1	AGO1-4,AGO2	7mer-m8	gugUUUGGUAAUACACGACGAu	||: | | |||||||	cagAAGAAAAGAGAUGCUGCUg	3
MIMAT0000068	hsa-miR-15a-5p	ENSG00000219410	RP4-761J14.8	antisense	chr12	6777060	6777083	+	1	0	AGO1-4	7mer-m8	guguUUGGUAAU-AC-ACGACGAu	::|::||: || |||||||	ugguGGCUGUUGCUGCUGCUGCUg	2
MIMAT0000068	hsa-miR-15a-5p	ENSG00000219410	RP4-761J14.8	antisense	chr12	6777078	6777101	+	1	0	AGO1-4	7mer-m8	guguuUGGUAAU-AC-ACGACGAu	:|:: |: || |||||||	cugcuGCUGCUGCUGCUGCUGCUg	2
MIMAT0000068	hsa-miR-15a-5p	ENSG00000205885	C1RL-AS1	antisense	chr12	7261505	7261528	+	4	0	AGO1-4,AGO2	7mer-m8	guGUUUGGUA-AU-ACACGACGAu	:::| :|| |: |||||||||	caUGGAAUAUCUGCUGUGCUGCUg	2
MIMAT0000068	hsa-miR-15a-5p	ENSG00000226711	FAM66C	antisense	chr12	8346154	8346177	+	1	0	AGO2	7mer-m8	guGUUUGGUAA--UACACGACGAu	::|:|: || ||||||||||	gaUGAGCUUUUUGAUGUGCUGCUg	11
MIMAT0000068	hsa-miR-15a-5p	ENSG00000257027	AC010186.3	sense_intronic	chr12	9812308	9812328	+	1	0	AGO2	7mer-m8	guguuuGGUAAUACACGACGAu	|:| || |||||||	ugacuuCUAACAU-UGCUGCUg	4
MIMAT0000068	hsa-miR-15a-5p	ENSG00000253284	AC092828.1	sense_intronic	chr12	19303484	19303504	+	2	0	AGO1,AGO2	8mer	guGUUUGGUAAUACACGACGAu	| :||| | | |||||||	cuCUGACC-CUCUUUGCUGCUa	3
MIMAT0000068	hsa-miR-15a-5p	ENSG00000276900	AC023157.3	antisense	chr12	31882712	31882733	+	1	0	AGO1-4	7mer-m8	guguuuggUAAUACACGACGAu	| || |||||||	ugcugcagAGUACUUGCUGCUu	5
MIMAT0000068	hsa-miR-15a-5p	ENSG00000273015	AC008124.1	lincRNA	chr12	46112060	46112081	-	1	0	AGO2	7mer-m8	gugUUUGGUAAUACACGACGAu	|| ||| | |||||||	caaAAUCCAAUCCUUGCUGCUg	4
MIMAT0000068	hsa-miR-15a-5p	ENSG00000257475	AC068888.2	sense_intronic	chr12	53405941	53405964	+	1	0	AGO1-4	7mer-m8	guguuuGGUAA--UACACGACGAu	|| || | |||||||	cuaauuCCUUUAAACCUGCUGCUu	3
MIMAT0000068	hsa-miR-15a-5p	ENSG00000257475	AC068888.2	sense_intronic	chr12	53405973	53405993	+	1	0	AGO1-4	8mer	guGUUUGGUAAUACACGACGAu	::|::|| |: |||||||	acUGAGUCAGUG-CUGCUGCUa	3
MIMAT0000068	hsa-miR-15a-5p	ENSG00000257337	AC068888.1	antisense	chr12	53438803	53438823	-	3	0	AGO1-4,AGO2	7mer-m8	guGUUUGGUAAUACACGACGAu	|| :|:: | | |||||||	caCAUGCUGGU-UUUGCUGCUg	8
MIMAT0000068	hsa-miR-15a-5p	ENSG00000251151	HOXC-AS3	processed_transcript	chr12	54376257	54376275	-	1	0	AGO1-4	8mer	gugUUUGGUAAUACACGACGAu	||||| ||||||||	cgaAAACC---CGGUGCUGCUa	2
MIMAT0000068	hsa-miR-15a-5p	ENSG00000276272	AC024884.2	lincRNA	chr12	56805938	56805962	-	2	0	AGO2	7mer-m8	guGU-UUGGUA-AU-ACACGACGAu	|| |:|: | || | |||||||	ggCACAGCUUUGUACUAUGCUGCUc	0
MIMAT0000068	hsa-miR-15a-5p	ENSG00000255737	AGAP2-AS1	antisense	chr12	58121707	58121735	+	2	0	AGO1-4	7mer-m8	guGUUUGGUAAU---AC----ACGACGAu	|||||: ||| || |||||||	cuCAAACUCUUACCUUGACCUUGCUGCUc	9
MIMAT0000068	hsa-miR-15a-5p	ENSG00000257453	AC011611.3	antisense	chr12	76424904	76424924	+	3	0	AGO1-4,AGO2	7mer-m8	guGUUUGGUAAUACACGACGAu	|:::|::||:| |||||||	ccCGGGCUGUUGU-UGCUGCUg	3
MIMAT0000068	hsa-miR-15a-5p	ENSG00000257453	AC011611.3	antisense	chr12	76424928	76424951	+	2	0	AGO1-4	7mer-m8	guguuUGGUAAU-AC-ACGACGAu	:|::||: || |||||||	cugcuGCUGUUGCUGCUGCUGCUg	3
MIMAT0000068	hsa-miR-15a-5p	ENSG00000281344	HELLPAR	macro_lncRNA	chr12	102760926	102760943	+	1	0	AGO2	7mer-m8	guGUUUGGUAAUACACGACGAu	||||:||| |||||||	uuCAAAUCAU----UGCUGCUu	1
MIMAT0000068	hsa-miR-15a-5p	ENSG00000281344	HELLPAR	macro_lncRNA	chr12	102795728	102795749	+	1	0	AGO2	7mer-m8	guguUUGGUAAUAC-ACGACGAu	:|| | | || |||||||	ucuuGACGACU-UGCUGCUGCUu	1
MIMAT0000068	hsa-miR-15a-5p	ENSG00000280138	AC027290.2	TEC	chr12	123357489	123357510	-	1	0	AGO1-4	7mer-m8	guguuugguaauACACGACGAu	| |||||||	aaguuucuuccuUUUGCUGCUg	5
MIMAT0000068	hsa-miR-15a-5p	ENSG00000247373	AC055713.1	lincRNA	chr12	124061212	124061235	-	1	0	AGO2	8mer	guguUUGGUAAUA--CACGACGAu	::|:||||| |||||||	uuuuGGCUAUUAUUAAUGCUGCUa	2
MIMAT0000068	hsa-miR-15a-5p	ENSG00000189238	LINC00943	lincRNA	chr12	127227375	127227398	+	3	0	AGO1-4	7mer-m8	guguUUGGU-AA-UACACGACGAu	|::|| || | |||||||	caauAGUCACUUCCUCUGCUGCUg	1
MIMAT0000068	hsa-miR-15a-5p	ENSG00000249196	TMEM132D-AS1	antisense	chr12	129597706	129597727	+	1	0	AGO1-4	7mer-m8	guguuugguaauacACGACGAu	|||||||	cucaucuggccaccUGCUGCUu	2
MIMAT0000068	hsa-miR-15a-5p	ENSG00000279283	AC131009.4	TEC	chr12	132381244	132381267	+	1	0	AGO1-4	7mer-m8	guGUUUGGUA-AUA-CACGACGAu	::::|||| | |||||||	gcUGGGCCAUCCCUCCUGCUGCUu	5
MIMAT0000068	hsa-miR-15a-5p	ENSG00000279283	AC131009.4	TEC	chr12	132381459	132381480	+	1	0	AGO2	7mer-m8	guguuugGUAAUACACGACGAu	|| |: |||||||	ugggcuaCACUGCCUGCUGCUc	5
MIMAT0000068	hsa-miR-15a-5p	ENSG00000232243	AL139327.2	lincRNA	chr13	19837163	19837184	-	1	0	AGO2	7mer-m8	guguuugguaauacACGACGAu	|||||||	uuuuuuuuuccagaUGCUGCUg	4
MIMAT0000068	hsa-miR-15a-5p	ENSG00000277151	AL138820.1	lincRNA	chr13	33362181	33362202	+	1	0	AGO2	7mer-m8	guguuugGUAAUACACGACGAu	| ||| |||||||	cuucuugCCUUACUUGCUGCUu	1
MIMAT0000068	hsa-miR-15a-5p	ENSG00000231856	AL162377.1	antisense	chr13	52379061	52379081	+	1	0	AGO1-4	7mer-m8	guguuugguAAUACACGACGAu	||| |||||||	augggggucUUA-CUGCUGCUg	2
MIMAT0000068	hsa-miR-15a-5p	ENSG00000273784	AL137058.2	processed_transcript	chr13	53201599	53201619	+	1	0	AGO1-4	7mer-m8	guguUUGGUAAUACACGACGAu	|:|:: || |||||||	uggcAGCUG-CAUCUGCUGCUc	1
MIMAT0000068	hsa-miR-15a-5p	ENSG00000230223	ATXN8OS	antisense	chr13	70713504	70713527	+	2	0	AGO1-4	7mer-m8	guguuUGGUAAU-AC-ACGACGAu	||:| || || |||||||	cuacuACUACUACUGCUGCUGCUg	0
MIMAT0000068	hsa-miR-15a-5p	ENSG00000230223	ATXN8OS	antisense	chr13	70713522	70713545	+	2	0	AGO1-4	7mer-m8	guguuUGGUAAU-AC-ACGACGAu	:|:: |: || |||||||	cugcuGCUGCUGCUGCUGCUGCUg	0
MIMAT0000068	hsa-miR-15a-5p	ENSG00000282864	AL356118.1	TEC	chr13	92138496	92138517	+	1	0	AGO2	7mer-m8	guguuugguaauacACGACGAu	|||||||	uuccuacccgacccUGCUGCUu	0
MIMAT0000068	hsa-miR-15a-5p	ENSG00000258441	LINC00641	processed_transcript	chr14	21671664	21671685	-	2	0	AGO1-4,AGO2	7mer-m8	guGUUUGGUAAUACACGACGAu	||: | ||| |||||||	cuCAGUGAAGUAUAUGCUGCUu	5
MIMAT0000068	hsa-miR-15a-5p	ENSG00000257636	G2E3-AS1	antisense	chr14	30942754	30942774	-	1	0	AGO2	7mer-m8	guGUUUGGUAAUACACGACGAu	| :| ||| | |||||||	ggCUGAGAAUU-UUUGCUGCUu	2
MIMAT0000068	hsa-miR-15a-5p	ENSG00000279423	AL445363.3	TEC	chr14	35010772	35010794	+	1	0	AGO1-4	7mer-m8	guGUUUGGUAA-UACACGACGAu	:|::|| || || |||||||	ucUAGGCCCUUCAUCUGCUGCUc	0
MIMAT0000068	hsa-miR-15a-5p	ENSG00000258708	SLC25A21-AS1	antisense	chr14	37642935	37642956	+	2	0	AGO2	7mer-m8	guguuugguaauacACGACGAu	|||||||	gaauuggggagacuUGCUGCUu	11
MIMAT0000068	hsa-miR-15a-5p	ENSG00000259070	LINC00639	lincRNA	chr14	39386032	39386053	-	1	0	AGO2	7mer-m8	guGUUUGGUAAUACACGACGAu	:||: ::| || |||||||	ugUAAGAUGUGAUUUGCUGCUc	5
MIMAT0000068	hsa-miR-15a-5p	ENSG00000257621	PSMA3-AS1	antisense	chr14	58735508	58735529	-	1	0	AGO1-4	7mer-m8	guGUUUGGUAAUACACGACGAu	:||| || | |||||||	agUAAAAGAUAACAUGCUGCUc	2
MIMAT0000068	hsa-miR-15a-5p	ENSG00000232774	AL355916.1	lincRNA	chr14	62037327	62037346	+	2	0	AGO1-4,AGO2	7mer-m8	guGUUUGGUAAUACACGACGAu	| :||| | | ||||||||	cuCUGACC-UCA-GUGCUGCUg	3
MIMAT0000068	hsa-miR-15a-5p	ENSG00000259062	ACTN1-AS1	antisense	chr14	69448001	69448022	+	2	0	AGO1-4	7mer-m8	guguuugguaauacACGACGAu	|||||||	cucagaagagccacUGCUGCUg	5
MIMAT0000068	hsa-miR-15a-5p	ENSG00000205562	AL049775.1	lincRNA	chr14	85995118	85995140	-	1	0	AGO2	7mer-m8	gugUUUGGUA-AUACACGACGAu	|::|::| : |||||||	aagAGGCUGUGGGAAUGCUGCUu	12
MIMAT0000068	hsa-miR-15a-5p	ENSG00000278576	AL162171.3	sense_intronic	chr14	89056733	89056753	+	2	0	AGO1-4	7mer-m8	guguuuGGUAAUACACGACGAu	||:| | |||||||	ggcuccCCGUGCU-UGCUGCUg	2
MIMAT0000068	hsa-miR-15a-5p	ENSG00000214548	MEG3	lincRNA	chr14	101311894	101311915	+	1	0	AGO1-4	7mer-m8	guguuugguaauacACGACGAu	|||||||	cacacauguggccuUGCUGCUg	9
MIMAT0000068	hsa-miR-15a-5p	ENSG00000225746	MEG8	lincRNA	chr14	101364035	101364054	+	1	0	AGO2	7mer-m8	guguUUGGUAAUACACGACGAu	||||| | |||||||	auuuAACCA-CCU-UGCUGCUg	8
MIMAT0000068	hsa-miR-15a-5p	ENSG00000258399	AL117190.1	lincRNA	chr14	101364035	101364054	+	1	0	AGO2	7mer-m8	guguUUGGUAAUACACGACGAu	||||| | |||||||	auuuAACCA-CCU-UGCUGCUg	6
MIMAT0000068	hsa-miR-15a-5p	ENSG00000258701	LINC00638	lincRNA	chr14	105289396	105289416	+	1	0	AGO1-4	7mer-m8	guGUUUGGUAAUACACGACGAu	| |:|:: | |||||||	gcCCAGCUG-UCCAUGCUGCUg	9
MIMAT0000068	hsa-miR-15a-5p	ENSG00000258701	LINC00638	lincRNA	chr14	105289735	105289755	+	1	0	AGO1-4	7mer-m8	guguUUGGUAAUACACGACGAu	||||| |: ||||||||	gcgcAACCAGUG-GUGCUGCUg	9
MIMAT0000068	hsa-miR-15a-5p	ENSG00000226777	FAM30A	lincRNA	chr14	106390478	106390499	+	1	0	AGO1-4	7mer-m8	guguuugguaauacACGACGAu	|||||||	gagagggaaagggaUGCUGCUg	3
MIMAT0000068	hsa-miR-15a-5p	ENSG00000187951	ARHGAP11B	processed_transcript	chr15	31061728	31061750	+	1	0	AGO1-4	7mer-m8	guguuuGGUAAUA-CACGACGAu	|::|| | |||||||	cgccccCUGUUUUCAUGCUGCUg	1
MIMAT0000068	hsa-miR-15a-5p	ENSG00000259772	AC012236.1	lincRNA	chr15	31515562	31515583	-	1	0	AGO1-4	8mer	guguuugguaauacACGACGAu	|||||||	aagagaggggcaccUGCUGCUa	2
MIMAT0000068	hsa-miR-15a-5p	ENSG00000259254	AC022405.1	sense_intronic	chr15	40935299	40935321	+	1	0	AGO2	7mer-m8	guguuUGGUAAU-ACACGACGAu	|:||| | | |||||||	agacuAUCAUAACUUUGCUGCUu	1
MIMAT0000068	hsa-miR-15a-5p	ENSG00000251161	AC020661.1	lincRNA	chr15	41201190	41201209	+	2	0	AGO2	7mer-m8	gugUUUGGUAAUACACGACGAu	||: ||| |||||||||	ugaAAGACAU--UGUGCUGCUg	1
MIMAT0000068	hsa-miR-15a-5p	ENSG00000244879	GABPB1-AS1	antisense	chr15	50653086	50653109	+	3	0	AGO1,AGO2	8mer	gugUUUG-GUA-AUACACGACGAu	|||: ||| | | |||||||	uagAAAUACAUCUCUUUGCUGCUa	4
MIMAT0000068	hsa-miR-15a-5p	ENSG00000244879	GABPB1-AS1	antisense	chr15	50657646	50657668	+	1	0	AGO1-4	7mer-m8	gugUUUGGUAAUAC-ACGACGAu	:||:: || || |||||||	auaGAAUUUUUCUGCUGCUGCUc	4
MIMAT0000068	hsa-miR-15a-5p	ENSG00000259673	IQCH-AS1	lincRNA	chr15	67699675	67699696	-	2	0	AGO1-4,AGO2	8mer	guguuuggUAAUACACGACGAu	:| | ||||||||	ugauugugGUGACGUGCUGCUa	9
MIMAT0000068	hsa-miR-15a-5p	ENSG00000260586	AC064799.2	sense_intronic	chr15	71640688	71640708	+	1	0	AGO1-4	7mer-m8	gugUUUGGUAAUACACGACGAu	| :|::||:| |||||||	uugAUGCUGUUGU-UGCUGCUc	4
MIMAT0000068	hsa-miR-15a-5p	ENSG00000260274	AC068338.2	lincRNA	chr15	75661822	75661842	+	1	0	AGO1-4	7mer-m8	guGUUUGGUAAUACACGACGAu	|||| || | |||||||	aaCAAA-GAUAACCUGCUGCUg	3
MIMAT0000068	hsa-miR-15a-5p	ENSG00000272888	LINC01578	processed_transcript	chr15	93427002	93427021	+	1	0	AGO1-4	7mer-m8	guGUUUGGUAAUACACGACGAu	|:|| : || |||||||	ugCGAA--GGUACUUGCUGCUu	2
MIMAT0000068	hsa-miR-15a-5p	ENSG00000259583	AC015712.2	antisense	chr15	101459010	101459031	-	1	0	AGO2	7mer-m8	guguuugguaaUACACGACGAu	|| |||||||	gugugcaaagaAUCUGCUGCUc	7
MIMAT0000068	hsa-miR-15a-5p	ENSG00000282907	Z98883.1	processed_transcript	chr16	626143	626164	+	1	0	AGO1-4	7mer-m8	guguuugguaAUACACGACGAu	| |||||||||	cacgguggccUCUGUGCUGCUg	0
MIMAT0000068	hsa-miR-15a-5p	ENSG00000282907	Z98883.1	processed_transcript	chr16	626170	626191	+	1	0	AGO1-4	7mer-m8	guguuugguaauacACGACGAu	|||||||	ggcccugggccucaUGCUGCUg	0
MIMAT0000068	hsa-miR-15a-5p	ENSG00000260293	AC106820.4	sense_intronic	chr16	2531534	2531554	+	1	0	AGO1-4	7mer-m8	guGUUUGGUAAUACACGACGAu	|||| :: |||||||||	auCAAAAUG-CCUGUGCUGCUg	2
MIMAT0000068	hsa-miR-15a-5p	ENSG00000260565	ERVK13-1	processed_transcript	chr16	2713769	2713789	-	1	0	AGO2	7mer-m8	guguuugGUAAUACACGACGAu	|| || ||||||||	ccgccuaCACUA-GUGCUGCUu	3
MIMAT0000068	hsa-miR-15a-5p	ENSG00000263072	ZNF213-AS1	antisense	chr16	3179234	3179261	-	1	0	AGO1-4	8mer	guGUUUGGU----AAUAC--ACGACGAu	||::||| |||| |||||||	cuCAGGCCAGAAGGUAUGGCUGCUGCUa	4
MIMAT0000068	hsa-miR-15a-5p	ENSG00000280063	AC012676.5	TEC	chr16	4397835	4397858	-	3	0	AGO1-4,AGO2	7mer-m8	guguuugguAAUAC--ACGACGAu	|| || |||||||	auccugugcUUCUGACUGCUGCUc	4
MIMAT0000068	hsa-miR-15a-5p	ENSG00000260280	SLX1B-SULT1A4	processed_transcript	chr16	29467163	29467184	+	1	1	AGO1-4	7mer-m8	guguuugguaauacACGACGAu	|||||||	gggauccaggggccUGCUGCUc	1
MIMAT0000068	hsa-miR-15a-5p	ENSG00000260114	AC120114.2	sense_intronic	chr16	29932403	29932423	-	1	0	AGO2	7mer-m8	gugUUUGGUAAUACACGACGAu	:| |:||| |||||||	caaGAUCUAUU-CAUGCUGCUc	3
MIMAT0000068	hsa-miR-15a-5p	ENSG00000260899	AC106886.2	processed_transcript	chr16	30753123	30753144	+	2	0	AGO2	7mer-m8	guguuuGGUAAUACACGACGAu	|||| |||||||	caucccCCAUCCGCUGCUGCUg	2
MIMAT0000068	hsa-miR-15a-5p	ENSG00000261241	LINC02128	lincRNA	chr16	50934576	50934595	+	1	0	AGO1-4	7mer-m8	guGUUUGGUAAUACACGACGAu	||:||| |: |||||||	guCAGACC--UGCCUGCUGCUu	2
MIMAT0000068	hsa-miR-15a-5p	ENSG00000279722	AC007342.7	TEC	chr16	53523303	53523327	-	1	0	AGO2	7mer-m8	gugUUUGGUAA---UACACGACGAu	|| :| || ||||||||||	uaaAAUUCUUUUUCAUGUGCUGCUu	8
MIMAT0000068	hsa-miR-15a-5p	ENSG00000261742	LINC00922	lincRNA	chr16	65318565	65318587	-	1	0	AGO1-4	7mer-m8	guguuuGGUAAUAC-ACGACGAu	|::| | | |||||||	ggagccCUGUGAGGUUGCUGCUg	10
MIMAT0000068	hsa-miR-15a-5p	ENSG00000263126	AC040162.3	lincRNA	chr16	67917436	67917457	+	2	0	AGO1-4	7mer-m8	guguuugguaauacACGACGAu	|||||||	uuugcuauaaacacUGCUGCUu	0
MIMAT0000068	hsa-miR-15a-5p	ENSG00000263276	AC020978.7	sense_overlapping	chr16	68260655	68260676	+	5	0	AGO1-4,AGO2	7mer-m8	guguuugguaaUACACGACGAu	| ||||||||	ucuuguuuccgAGGUGCUGCUu	2
MIMAT0000068	hsa-miR-15a-5p	ENSG00000263276	AC020978.7	sense_overlapping	chr16	68261598	68261620	+	1	0	AGO1-4	7mer-m8	gugUUUGGUAAUAC-ACGACGAu	| ||| | :|| |||||||	aagACACCCUGGUGCUGCUGCUg	2
MIMAT0000068	hsa-miR-15a-5p	ENSG00000196696	AC009022.1	processed_transcript	chr16	70068109	70068128	-	18	0	AGO1,AGO1-4,AGO2	7mer-m8	guGUUUGGUAAUACACGACGAu	:| |:| ||| ||||||||	caUAUAUC-UUA-GUGCUGCUg	3
MIMAT0000068	hsa-miR-15a-5p	ENSG00000261008	LINC01572	lincRNA	chr16	72459803	72459828	-	1	0	AGO1-4	8mer	guGUUUGGUA-AU--AC-ACGACGAu	|: |:||| || | |||||||	ccCGUAUCAUAUACCCGCUGCUGCUa	2
MIMAT0000068	hsa-miR-15a-5p	ENSG00000261008	LINC01572	lincRNA	chr16	72459898	72459919	-	1	0	AGO1-4	7mer-m8	guguuUGGUAAUACACGACGAu	:|| | : |||||||	cuugcGCCUUCGGUUGCUGCUu	2
MIMAT0000068	hsa-miR-15a-5p	ENSG00000259768	AC004943.2	antisense	chr16	72821475	72821496	+	1	0	AGO2	7mer-m8	guguuugGUAAUACACGACGAu	|:|| |||||||	ucuuuggCGUUUCUUGCUGCUc	8
MIMAT0000068	hsa-miR-15a-5p	ENSG00000259768	AC004943.2	antisense	chr16	72821995	72822016	+	1	0	AGO1-4	7mer-m8	guguuugGUAAUACACGACGAu	|| | | |||||||	gcugcugCACUUUUUGCUGCUg	8
MIMAT0000068	hsa-miR-15a-5p	ENSG00000259768	AC004943.2	antisense	chr16	72822003	72822025	+	1	0	AGO1-4	7mer-m8	guguuugguaauAC-ACGACGAu	|| |||||||	acuuuuugcugcUGCUGCUGCUg	8
MIMAT0000068	hsa-miR-15a-5p	ENSG00000259768	AC004943.2	antisense	chr16	72822026	72822049	+	1	0	AGO1-4	7mer-m8	guguuUGGUAAU-AC-ACGACGAu	:||: |: || |||||||	uaguuGCCGCUGCUGCUGCUGCUg	8
MIMAT0000068	hsa-miR-15a-5p	ENSG00000261837	AC046158.2	sense_intronic	chr16	78569229	78569250	+	2	0	AGO1-4	7mer-m8	guGUUUGGUAAUACACGACGAu	::::: || | |||||||	uaUGGGUAAUGACUUGCUGCUu	2
MIMAT0000068	hsa-miR-15a-5p	ENSG00000278716	AC133540.1	lincRNA	chr16	85523748	85523769	+	1	0	AGO1-4	7mer-m8	guguuuGGUAAUACACGACGAu	|:: |: |||||||	cuuggcCUGCUGGCUGCUGCUc	1
MIMAT0000068	hsa-miR-15a-5p	ENSG00000278716	AC133540.1	lincRNA	chr16	85524163	85524184	+	3	0	AGO1-4	7mer-m8	guguuugguaauacACGACGAu	|||||||	cgcucgcuagcuccUGCUGCUc	1
MIMAT0000068	hsa-miR-15a-5p	ENSG00000268388	FENDRR	lincRNA	chr16	86522329	86522350	-	1	0	AGO2	7mer-m8	guguuugguaauacACGACGAu	|||||||	aauauccugcaaccUGCUGCUc	10
MIMAT0000068	hsa-miR-15a-5p	ENSG00000276337	AC105429.1	sense_intronic	chr16	87506099	87506121	-	1	0	AGO2	7mer-m8	guGUUUGGUAAU-ACACGACGAu	|: :||| : ||||||||	ccCGCGCCACAGCGGUGCUGCUg	3
MIMAT0000068	hsa-miR-15a-5p	ENSG00000260498	AC126696.3	lincRNA	chr16	87812556	87812577	-	1	0	AGO1-4	7mer-m8	guguuuGGUAAUACACGACGAu	|||| : |||||||	aaagcuCCAUCGGCUGCUGCUg	1
MIMAT0000068	hsa-miR-15a-5p	ENSG00000261546	AC135782.3	antisense	chr16	89181294	89181315	-	1	0	AGO1-4	7mer-m8	guguuugguaauacACGACGAu	|||||||	accucuccuggcacUGCUGCUg	1
MIMAT0000068	hsa-miR-15a-5p	ENSG00000261692	AC092120.1	sense_intronic	chr16	89486624	89486645	-	1	0	AGO2	7mer-m8	guguuugguaauacACGACGAu	|||||||	ccucgcuggcuuccUGCUGCUg	1
MIMAT0000068	hsa-miR-15a-5p	ENSG00000267532	MIR497HG	antisense	chr17	6920948	6920970	-	16	0	AGO1-4,AGO2	7mer-m8	guGUUUGGUAAU--ACACGACGAu	| || :|||: |||||||||	ugCCAA-UAUUGGCUGUGCUGCUc	8
MIMAT0000068	hsa-miR-15a-5p	ENSG00000272884	AC113189.4	processed_transcript	chr17	7348454	7348476	+	2	0	AGO2	7mer-m8	gugUUUGGUAAUAC-ACGACGAu	:::|: | || |||||||	cagGGGCUCUGCUGAUGCUGCUg	3
MIMAT0000068	hsa-miR-15a-5p	ENSG00000233223	AC016876.1	antisense	chr17	7485353	7485376	-	6	0	AGO1,AGO2,AGO3	7mer-m8	guguuugGUAAU--ACACGACGAu	||| | | |||||||	agauuugCAUAAAUUUUGCUGCUc	5
MIMAT0000068	hsa-miR-15a-5p	ENSG00000178977	LINC00324	lincRNA	chr17	8124289	8124309	-	4	0	AGO1-4,AGO2	7mer-m8	guguuuGGUAAUACACGACGAu	||:|||| |||||||	guccgcCCGUUAU-UGCUGCUc	2
MIMAT0000068	hsa-miR-15a-5p	ENSG00000239203	AC093484.1	processed_transcript	chr17	16330789	16330810	+	2	0	AGO1-4	7mer-m8	guguuugguaauacACGACGAu	|||||||	gguuggaaacuccaUGCUGCUg	1
MIMAT0000068	hsa-miR-15a-5p	ENSG00000267350	RP1-178F10.3	lincRNA	chr17	18227844	18227865	+	2	0	AGO1-4	7mer-m8	guguuugguaauacACGACGAu	|||||||	cuucuguuggcgccUGCUGCUg	0
MIMAT0000068	hsa-miR-15a-5p	ENSG00000265246	AC129926.1	lincRNA	chr17	25565091	25565114	-	1	0	AGO1-4	7mer-m8	guGUUUGGU-AAUAC-ACGACGAu	| |:|:: | || |||||||	auCCAGCUGCCUCUGCUGCUGCUg	4
MIMAT0000068	hsa-miR-15a-5p	ENSG00000265254	AC015917.2	antisense	chr17	26733608	26733631	+	1	0	AGO1-4	7mer-m8	guGUUUGGU-AAUAC-ACGACGAu	|| |: | | || |||||||	agCACAUGACUCCUGAUGCUGCUg	1
MIMAT0000068	hsa-miR-15a-5p	ENSG00000214719	AC005562.1	processed_transcript	chr17	28962072	28962095	+	1	0	AGO2	7mer-m8	guGUUUGGUA---AUACACGACGAu	|| ||::| || |||||||	guCACACUGUCCCCAU-UGCUGCUc	9
MIMAT0000068	hsa-miR-15a-5p	ENSG00000278954	AC130686.1	TEC	chr17	39822626	39822647	+	1	0	AGO1-4	7mer-m8	guguuugguaauacACGACGAu	|||||||	augaugacggcagcUGCUGCUg	2
MIMAT0000068	hsa-miR-15a-5p	ENSG00000236194	AC099811.1	sense_intronic	chr17	40424477	40424500	-	2	0	AGO1-4,AGO2	8mer	guGUUUGGUAA--UACACGACGAu	||:| | | | ||||||||	uaCAGAAAAAUGGAGGUGCUGCUa	4
MIMAT0000068	hsa-miR-15a-5p	ENSG00000233175	AC008105.1	antisense	chr17	43315940	43315957	-	1	0	AGO1-4	7mer-m8	guGUUUGGUAAUACACGACGAu	|||| |: ||||||||	uuCAAAGCG----GUGCUGCUc	2
MIMAT0000068	hsa-miR-15a-5p	ENSG00000263412	AC004477.1	processed_transcript	chr17	46122823	46122844	-	1	0	AGO1-4	7mer-m8	guguuugguaauacACGACGAu	|||||||	cugguaggaaaagcUGCUGCUg	3
MIMAT0000068	hsa-miR-15a-5p	ENSG00000279207	AC015813.6	TEC	chr17	56174980	56175002	+	1	0	AGO1-4	7mer-m8	guGUU-UGGUAAUACACGACGAu	||: |::: |:| |||||||	cuCAGUAUUGGUGUCUGCUGCUg	8
MIMAT0000068	hsa-miR-15a-5p	ENSG00000267280	TBX2-AS1	antisense	chr17	59472768	59472785	-	1	0	AGO1-4	7mer-m8	gugUUUGGUAAUACACGACGAu	||:||: ||||||||	aagAAGCCG----GUGCUGCUg	4
MIMAT0000068	hsa-miR-15a-5p	ENSG00000279133	AC018628.1	TEC	chr17	60081721	60081744	-	16	0	AGO1,AGO1-4,AGO2,AGO3	7mer-m8	guguuuGGUA--AUACACGACGAu	|:|| |:| |||||||	cacugcCUAUCCUGUAUGCUGCUu	3
MIMAT0000068	hsa-miR-15a-5p	ENSG00000279133	AC018628.1	TEC	chr17	60081813	60081834	-	17	0	AGO1,AGO1-4,AGO2,AGO3	7mer-m8	guguuUGGUAAUACACGACGAu	|:|||| ||||||||	uucuuAUCAUUCAGUGCUGCUc	3
MIMAT0000068	hsa-miR-15a-5p	ENSG00000266402	SNHG25	lincRNA	chr17	62223610	62223630	+	8	0	AGO1-4,AGO2	7mer-m8	guguuUGGUAAUACACGACGAu	|:|:| | |||||||	augucAUCGUCCU-UGCUGCUu	1
MIMAT0000068	hsa-miR-15a-5p	ENSG00000234899	SOX9-AS1	processed_transcript	chr17	70106802	70106824	-	1	0	AGO2	7mer-m8	gugUUUG-GUAAUACACGACGAu	| || |||| |||||||	cuaAUACACAUUCCUUGCUGCUg	7
MIMAT0000068	hsa-miR-15a-5p	ENSG00000227036	LINC00511	lincRNA	chr17	70400304	70400327	-	2	0	AGO1-4,AGO2	8mer	gugUUUGGUAA--UACACGACGAu	||| ::|| | |||||||	uggAAAGUGUUUCCUCUGCUGCUa	7
MIMAT0000068	hsa-miR-15a-5p	ENSG00000163597	SNHG16	processed_transcript	chr17	74559232	74559253	+	19	0	AGO1,AGO1-4,AGO2,AGO3	8mer	guGUUUGGUAAUACACGACGAu	||: || | |||||||	caCAGCCCUGCCUCUGCUGCUa	14
MIMAT0000068	hsa-miR-15a-5p	ENSG00000204282	TNRC6C-AS1	processed_transcript	chr17	76107237	76107258	-	1	0	AGO2	7mer-m8	guguuuggUAAUACACGACGAu	|| :|||||||||	uugcugugAUCGUGUGCUGCUg	3
MIMAT0000068	hsa-miR-15a-5p	ENSG00000262580	AC087741.1	antisense	chr17	78175166	78175187	-	1	0	AGO2	7mer-m8	gugUUUGGUAAUACACGACGAu	::|:|||| |||||||||	uugGGAUCAUUCUGUGCUGCUg	2
MIMAT0000068	hsa-miR-15a-5p	ENSG00000280248	AC124319.4	TEC	chr17	78313738	78313759	+	1	0	AGO2	7mer-m8	guguuUGGUAAUACACGACGAu	|| || | ||||||||	cacuuACGAUGAGGUGCUGCUc	3
MIMAT0000068	hsa-miR-15a-5p	ENSG00000265179	AP000894.2	processed_transcript	chr18	904545	904567	-	1	0	AGO2	8mer	guguuugguAAUAC-ACGACGAu	|| || |||||||	agcugcggcUUCUGCUGCUGCUa	11
MIMAT0000068	hsa-miR-15a-5p	ENSG00000265413	AP001094.2	sense_intronic	chr18	8404387	8404408	+	1	0	AGO2	7mer-m8	guguuuggUAAUACACGACGAu	|| | |||||||	ugaguuggAUCACAUGCUGCUg	7
MIMAT0000068	hsa-miR-15a-5p	ENSG00000265948	AC015878.2	sense_intronic	chr18	18897630	18897651	+	2	0	AGO1-4	7mer-m8	gugUUUGGUAAUACACGACGAu	:|| :|| || |||||||	uaaGAAGUAUGAUCUGCUGCUc	1
MIMAT0000068	hsa-miR-15a-5p	ENSG00000265948	AC015878.2	sense_intronic	chr18	18897697	18897718	+	2	0	AGO1-4	7mer-m8	guguuugguaauACACGACGAu	| |||||||	gucaguuucagcUCUGCUGCUu	1
MIMAT0000068	hsa-miR-15a-5p	ENSG00000265750	AC090772.3	lincRNA	chr18	21739600	21739624	-	1	0	AGO1-4	7mer-m8	guguUUGGUAA-UAC--ACGACGAu	:||: || :|| |||||||	aaguGACUUUUGGUGGAUGCUGCUg	3
MIMAT0000068	hsa-miR-15a-5p	ENSG00000274828	AC068473.5	lincRNA	chr18	77438036	77438056	-	2	0	AGO1,AGO1-4	7mer-m8	guguUUGGUAAUACACGACGAu	:||:| | | |||||||	uuuuGACUA-UCUCUGCUGCUu	6
MIMAT0000068	hsa-miR-15a-5p	ENSG00000267270	PARD6G-AS1	antisense	chr18	77906649	77906670	+	1	0	AGO1-4	7mer-m8	gugUUUGGUAAUACACGACGAu	:||: : | |||||||	ccgGAAUGGGGAACUGCUGCUg	3
MIMAT0000068	hsa-miR-15a-5p	ENSG00000278000	AC139100.2	sense_intronic	chr18	77920040	77920061	+	2	0	AGO1,AGO2	7mer-m8	guguUUGGUAAUACACGACGAu	| :|| | |||||||	cagcACUCAACACAUGCUGCUc	2
MIMAT0000068	hsa-miR-15a-5p	ENSG00000269044	AC024075.2	sense_intronic	chr19	16745672	16745698	-	3	0	AGO1,AGO1-4	8mer	guguUUGGUAAUA-----CACGACGAu	::|:||||| ||||||||	uuauGGCUAUUAUGAGCAGUGCUGCUa	3
MIMAT0000068	hsa-miR-15a-5p	ENSG00000261824	LINC00662	lincRNA	chr19	28267041	28267063	-	1	0	AGO2	7mer-m8	guGUUUGGUAAUAC-ACGACGAu	::||: :| || |||||||	ccUGAAUGGUACUGCUGCUGCUg	9
MIMAT0000068	hsa-miR-15a-5p	ENSG00000261824	LINC00662	lincRNA	chr19	28281910	28281930	-	10	0	AGO1,AGO1-4,AGO2	8mer	guguUUGGUAAUACACGACGAu	||:: ||:| |||||||	uguuAAUU-UUGUAUGCUGCUa	9
MIMAT0000068	hsa-miR-15a-5p	ENSG00000261824	LINC00662	lincRNA	chr19	28282255	28282281	-	8	0	AGO1,AGO1-4,AGO2	7mer-m8	gugUUUGGUAA-----UACACGACGAu	|||::||| || |||||||	caaAAAUUAUUUGACCAUAUGCUGCUu	9
MIMAT0000068	hsa-miR-15a-5p	ENSG00000268751	SCGB1B2P	lincRNA	chr19	35067757	35067778	-	1	1	AGO2	7mer-m8	guguuugguaauacACGACGAu	|||||||	ccuagcucccgcccUGCUGCUg	7
MIMAT0000068	hsa-miR-15a-5p	ENSG00000280106	AC008555.8	TEC	chr19	35441051	35441072	-	8	0	AGO1,AGO1-4,AGO2	7mer-m8	guguUUGGUAAUACACGACGAu	| :: || | |||||||	agucACUUCUUUUUUGCUGCUu	1
MIMAT0000068	hsa-miR-15a-5p	ENSG00000236144	TMEM147-AS1	antisense	chr19	36034677	36034698	-	1	0	AGO1-4	7mer-m8	guguuuGGUAAUACACGACGAu	|| ||: |||||||	augggcCCCUUGGCUGCUGCUu	4
MIMAT0000068	hsa-miR-15a-5p	ENSG00000232677	LINC00665	lincRNA	chr19	36804285	36804306	-	1	0	AGO1-4	7mer-m8	guguuugguaauACACGACGAu	| |||||||	gauacugcuccuUUUGCUGCUu	5
MIMAT0000068	hsa-miR-15a-5p	ENSG00000268262	AC011445.1	sense_overlapping	chr19	39805905	39805927	-	1	0	AGO1	7mer-m8	guguuuGGUAAUAC-ACGACGAu	|| || || |||||||	cccugcCCUUUCUGCUGCUGCUc	7
MIMAT0000068	hsa-miR-15a-5p	ENSG00000279759	AC118344.2	TEC	chr19	40863558	40863581	+	1	0	AGO1-4	7mer-m8	gugUUUGGUA-AU-ACACGACGAu	|||:: | || | |||||||	ucaAAAUUUUCUAUUCUGCUGCUc	3
MIMAT0000068	hsa-miR-15a-5p	ENSG00000213904	LIPE-AS1	antisense	chr19	42929088	42929110	+	2	0	AGO1-4,AGO2	7mer-m8	guguuugguaAUAC-ACGACGAu	| || |||||||	cccguuauccUCUGAUGCUGCUc	5
MIMAT0000068	hsa-miR-15a-5p	ENSG00000186019	AC021092.1	antisense	chr19	44610280	44610304	-	1	0	AGO2	7mer-m8	gugUUUGGUAAUA---CACGACGAu	|||| |||| |||||||	aagAAACGCUUAUACACUGCUGCUg	4
MIMAT0000068	hsa-miR-15a-5p	ENSG00000186019	AC021092.1	antisense	chr19	44612192	44612213	-	9	0	AGO1,AGO2,AGO3	7mer-m8	guguuugguaauacACGACGAu	|||||||	caauguucuucccaUGCUGCUc	4
MIMAT0000068	hsa-miR-15a-5p	ENSG00000279861	AC073548.1	TEC	chr19	47991590	47991609	-	4	0	AGO1-4,AGO2	7mer-m8	guguuUGGUAAUACACGACGAu	|||| | |||||||	ggcucACCACCA--UGCUGCUg	1
MIMAT0000068	hsa-miR-15a-5p	ENSG00000273189	AC010619.2	processed_transcript	chr19	49978943	49978968	+	1	0	AGO2	7mer-m8	guGUUUGG-UA-A-UA-CACGACGAu	||:||| || | | |||||||	ugCAGACCUAUCUCCUCCUGCUGCUg	1
MIMAT0000068	hsa-miR-15a-5p	ENSG00000267890	AC010624.2	lincRNA	chr19	50579099	50579119	+	2	0	AGO1-4	8mer	guguuuGGUAAUACACGACGAu	||| |: |||||||	guccccCCACUG-CUGCUGCUa	6
MIMAT0000068	hsa-miR-15a-5p	ENSG00000267149	AC011476.2	processed_transcript	chr19	55559881	55559902	-	1	0	AGO1-4	7mer-m8	guguuugguaauacACGACGAu	|||||||	ucucuugacaaacuUGCUGCUg	0
MIMAT0000068	hsa-miR-15a-5p	ENSG00000276570	AC010327.5	processed_transcript	chr19	55738849	55738871	-	2	0	AGO2	7mer-m8	guGUUUGGUAAUAC-ACGACGAu	||: ||: || |||||||	ugCAGCCCGGCCUGCUGCUGCUc	1
MIMAT0000068	hsa-miR-15a-5p	ENSG00000268205	AC005261.1	lincRNA	chr19	57816515	57816539	+	15	0	AGO1,AGO1-4,AGO2,AGO3	7mer-m8	guGUUUGG-UAA--UACACGACGAu	|| ||: ||| | |||||||	aaCACACUGAUUAAAACUGCUGCUu	1
MIMAT0000068	hsa-miR-15a-5p	ENSG00000267858	MZF1-AS1	antisense	chr19	59086107	59086126	+	6	0	AGO1,AGO2	7mer-m8	gugUUUGGUAAUACACGACGAu	:||:|| | | |||||||	cuaGAAUCA-UCU-UGCUGCUu	2
MIMAT0000068	hsa-miR-15a-5p	ENSG00000277938	AL035252.3	lincRNA	chr20	25210895	25210914	+	1	0	AGO1-4	7mer-m8	guGUUUGGUAAUACACGACGAu	:|::|| | | |||||||	ucUAGGCC-UCA-CUGCUGCUu	3
MIMAT0000068	hsa-miR-15a-5p	ENSG00000272945	AL356299.2	sense_intronic	chr20	32874022	32874043	-	1	0	AGO1-4	7mer-m8	gugUUUGGUAAUACACGACGAu	| | ||||| |||||||	acgAUAACAUUAGCUGCUGCUu	2
MIMAT0000068	hsa-miR-15a-5p	ENSG00000224397	SMIM25	lincRNA	chr20	48894769	48894789	+	1	0	AGO1-4	7mer-m8	guguuUGGUAAUACACGACGAu	:||| | |||||||	ccacuGCCACCA-CUGCUGCUc	5
MIMAT0000068	hsa-miR-15a-5p	ENSG00000268858	AL118506.1	antisense	chr20	62493517	62493534	-	1	0	AGO1-4	7mer-m8	guGUUUGGUAAUACACGACGAu	|| :||| ||||||||	ggCACGCCA----GUGCUGCUg	7
MIMAT0000068	hsa-miR-15a-5p	ENSG00000237945	LINC00649	antisense	chr21	35335671	35335692	+	6	0	AGO1,AGO2	7mer-m8	guguuuGGUA-AUACACGACGAu	:||| || ||||||||	uugacuUCAUCUA-GUGCUGCUc	1
MIMAT0000068	hsa-miR-15a-5p	ENSG00000272657	AP000317.2	processed_transcript	chr21	35497635	35497656	+	6	0	AGO1-4	8mer	guguUUGGUAAUACACGACGAu	|:||| : |||||||	aaacAGCCAGAGACUGCUGCUa	5
MIMAT0000068	hsa-miR-15a-5p	ENSG00000242553	AP001432.1	lincRNA	chr21	38609822	38609842	+	4	0	AGO1-4	7mer-m8	guguUUGGUAAUACACGACGAu	|::||| | |||||||	acucAGUCAUCA-CUGCUGCUu	1
MIMAT0000068	hsa-miR-15a-5p	ENSG00000230061	TRPM2-AS	antisense	chr21	45835512	45835534	-	2	0	AGO2	7mer-m8	guguuugguaauAC-ACGACGAu	|| |||||||	gcaugggucuccUGAUGCUGCUg	0
MIMAT0000068	hsa-miR-15a-5p	ENSG00000182912	TSPEAR-AS2	antisense	chr21	45938865	45938890	+	1	0	AGO1-4	7mer-m8	guGUUUGGU---AAUAC-ACGACGAu	|||:||| || | |||||||	ccCAAGCCACCCUUUCGUUGCUGCUc	0
MIMAT0000068	hsa-miR-15a-5p	ENSG00000183250	LINC01547	lincRNA	chr21	46352866	46352887	-	1	0	AGO1-4	7mer-m8	guguuuGGUAAUACACGACGAu	||:| | |||||||	ccggccCCGUCCUCUGCUGCUg	1
MIMAT0000068	hsa-miR-15a-5p	ENSG00000224413	AP001476.1	lincRNA	chr21	47458601	47458622	+	1	0	AGO1-4	7mer-m8	guguuugguaauacACGACGAu	|||||||	ccgggcgagcccgaUGCUGCUc	2
MIMAT0000068	hsa-miR-15a-5p	ENSG00000215424	MCM3AP-AS1	antisense	chr21	47669597	47669620	+	2	0	AGO1-4	8mer	gugUUUGGUAA--UACACGACGAu	||| :| | | |||||||	gaaAAAAUACUGCAGCUGCUGCUa	4
MIMAT0000068	hsa-miR-15a-5p	ENSG00000215424	MCM3AP-AS1	antisense	chr21	47671467	47671488	+	13	0	AGO1-4,AGO2	8mer	guguuugguaauACACGACGAu	| |||||||	caucugauccccUUUGCUGCUa	4
MIMAT0000068	hsa-miR-15a-5p	ENSG00000271127	AP000526.1	sense_intronic	chr22	16180709	16180732	-	1	0	AGO1-4	8mer	gugUUUGG-UAAUAC-ACGACGAu	||:|| | || | |||||||	caaAAGCCAACUAGGCUGCUGCUa	5
MIMAT0000068	hsa-miR-15a-5p	ENSG00000283633	AP000547.3	lincRNA	chr22	17082802	17082823	+	1	0	AGO1-4	7mer-m8	guguuuGGUAAUACACGACGAu	||: || |||||||	ccucucCCGGUACCUGCUGCUg	0
MIMAT0000068	hsa-miR-15a-5p	ENSG00000093100	AC016026.1	processed_transcript	chr22	18273366	18273387	-	3	0	AGO2	7mer-m8	guGUUUGGUAAUACACGACGAu	||:|: :|||||||||	cuCAGAUGCCCGUGUGCUGCUu	7
MIMAT0000068	hsa-miR-15a-5p	ENSG00000285314	AC002470.2	processed_transcript	chr22	21348842	21348869	+	4	0	AGO1,AGO2	7mer-m8	guGUUUGGUA-A-----UACACGACGAu	||::|||| | ||||||||||	cgCAGGCCAUGUGGAGGAUGUGCUGCUc	0
MIMAT0000068	hsa-miR-15a-5p	ENSG00000285314	AC002470.2	processed_transcript	chr22	21348848	21348869	+	4	0	AGO1,AGO2	7mer-m8	guguuugguaaUACACGACGAu	||||||||||	ccauguggaggAUGUGCUGCUc	0
MIMAT0000068	hsa-miR-15a-5p	ENSG00000285314	AC002470.2	processed_transcript	chr22	21351547	21351568	+	1	0	AGO2	7mer-m8	guGUUUGGUAAUACACGACGAu	::|:||| | |||||||	gcUGAGCCAGCAGCUGCUGCUg	0
MIMAT0000068	hsa-miR-15a-5p	ENSG00000272973	AP000350.5	antisense	chr22	24198790	24198811	-	1	0	AGO2	7mer-m8	guguuugguaauACACGACGAu	| |||||||	uuuuguuugacuUUUGCUGCUc	4
MIMAT0000068	hsa-miR-15a-5p	ENSG00000253352	TUG1	bidirectional_promoter_lncRNA	chr22	31368593	31368614	+	1	0	AGO2	7mer-m8	guguUUGGUAAUACACGACGAu	|::: |:|||||||||	gcuuAGUUUCUGUGUGCUGCUu	7
MIMAT0000068	hsa-miR-15a-5p	ENSG00000237037	NDUFA6-AS1	processed_transcript	chr22	42528496	42528517	+	1	0	AGO2	7mer-m8	guguuugguaauacACGACGAu	|||||||	cgucucuucucucuUGCUGCUu	6
MIMAT0000068	hsa-miR-15a-5p	ENSG00000280434	AL031595.3	sense_overlapping	chr22	44547421	44547444	+	2	0	AGO1-4,AGO2	7mer-m8	gugUUUGG--UAAUACACGACGAu	|:||| : |||||||||||	uggAGACCCAGGUAUGUGCUGCUu	2
MIMAT0000068	hsa-miR-15a-5p	ENSG00000280383	Z95331.1	sense_overlapping	chr22	46073189	46073214	+	2	0	AGO2	8mer	guGUUUGGUAAUAC----ACGACGAu	||: :: ||:|| |||||||	auCAGUUUCUUGUGGAGUUGCUGCUa	2
MIMAT0000068	hsa-miR-15a-5p	ENSG00000205664	BX890604.1	lincRNA	chrX	3761775	3761796	-	2	0	AGO1-4	7mer-m8	guguuugguaauacACGACGAu	|||||||	cuaccuggggccguUGCUGCUu	2
MIMAT0000068	hsa-miR-15a-5p	ENSG00000205664	BX890604.1	lincRNA	chrX	3761794	3761815	-	2	0	AGO1-4	8mer	gugUUUGGUAAUACACGACGAu	|::||: : |||||||	acgAGGCCGGCGGCUGCUGCUa	2
MIMAT0000068	hsa-miR-15a-5p	ENSG00000234449	FAM239A	lincRNA	chrX	3800199	3800220	-	2	0	AGO1-4	7mer-m8	guguuugguaauacACGACGAu	|||||||	cuaccuggggccguUGCUGCUu	1
MIMAT0000068	hsa-miR-15a-5p	ENSG00000234449	FAM239A	lincRNA	chrX	3800218	3800239	-	2	0	AGO1-4	8mer	gugUUUGGUAAUACACGACGAu	|::||: : |||||||	acgAGGCCGGCGGCUGCUGCUa	1
MIMAT0000068	hsa-miR-15a-5p	ENSG00000205663	FAM239B	lincRNA	chrX	3838628	3838649	-	2	0	AGO1-4	7mer-m8	guguuugguaauacACGACGAu	|||||||	cuaccuggggccguUGCUGCUu	0
MIMAT0000068	hsa-miR-15a-5p	ENSG00000205663	FAM239B	lincRNA	chrX	3838647	3838668	-	2	0	AGO1-4	8mer	gugUUUGGUAAUACACGACGAu	|::||: : |||||||	acgAGGCCGGCGGCUGCUGCUa	0
MIMAT0000068	hsa-miR-15a-5p	ENSG00000260822	AC004656.1	sense_overlapping	chrX	24567651	24567670	+	7	0	AGO1,AGO2,AGO3	7mer-m8	guguuUGGUAAUACACGACGAu	|| || |||||||||	uuguuACAAU--UGUGCUGCUc	3
MIMAT0000068	hsa-miR-15a-5p	ENSG00000260822	AC004656.1	sense_overlapping	chrX	24567877	24567899	+	3	0	AGO1,AGO2	7mer-m8	guGUUUG-GUAAUACACGACGAu	:| || || || |||||||	uaUAUACACACCAUCUGCUGCUc	3
MIMAT0000068	hsa-miR-15a-5p	ENSG00000229807	XIST	lincRNA	chrX	73045091	73045116	-	7	0	AGO2	7mer-m8	gugUUUGGU--AAUAC--ACGACGAu	|::||| ||:|| |||||||	uugAGGCCAAUUUGUGUUUGCUGCUc	5
MIMAT0000068	hsa-miR-15a-5p	ENSG00000229807	XIST	lincRNA	chrX	73063254	73063277	-	7	2	AGO2	7mer-m8	guguuUGGUAAUAC--ACGACGAu	||| || | |||||||	ccauuACCCUUUGGAUUGCUGCUg	5
MIMAT0000068	hsa-miR-15a-5p	ENSG00000229807	XIST	lincRNA	chrX	73066998	73067019	-	19	0	AGO1,AGO2,AGO3	7mer-m8	guGUUUGGUAAUACACGACGAu	|| ||: ||| |||||||	ugCAUACUUAUAUUUGCUGCUg	5
MIMAT0000068	hsa-miR-15a-5p	ENSG00000229807	XIST	lincRNA	chrX	73068620	73068640	-	8	0	AGO2	7mer-m8	guguuugguaaUACACGACGAu	|| |||||||	uccucuuugccAU-UGCUGCUg	5
MIMAT0000068	hsa-miR-15a-5p	ENSG00000229807	XIST	lincRNA	chrX	73071755	73071776	-	21	0	AGO1,AGO1-4,AGO2,AGO3	7mer-m8	guGUUUGGUAAUACACGACGAu	:| ||: || | |||||||	ucUACACUUUUUUUUGCUGCUg	5
MIMAT0000068	hsa-miR-15a-5p	ENSG00000271147	ARMCX5-GPRASP2	processed_transcript	chrX	101854691	101854715	+	1	0	AGO2	7mer-m8	guGUUUGGUA-AUA--CACGACGAu	| :||::| |:| |||||||	guCUGACUGUCUGUUCCUGCUGCUg	8
MIMAT0000068	hsa-miR-15a-5p	ENSG00000261409	AL035425.3	sense_overlapping	chrX	107963509	107963530	-	13	0	AGO1,AGO2	8mer	guguuUGGUAAUACACGACGAu	|:|| | |||||||	cagcuAUCAGUUCAUGCUGCUa	4
MIMAT0000068	hsa-miR-15a-5p	ENSG00000261409	AL035425.3	sense_overlapping	chrX	107965554	107965577	-	12	0	AGO1,AGO2,AGO3	7mer-m8	guGUUUGGUAA-UA-CACGACGAu	||:|:|||| || |||||||	ugCAGAUCAUUCAUACUGCUGCUu	4
MIMAT0000068	hsa-miR-15a-5p	ENSG00000223749	MIR503HG	lincRNA	chrX	133677420	133677441	-	7	1	AGO1-4,AGO2	7mer-m8	guGUUUGGUAAUACACGACGAu	::||: | |:| |||||||	auUGAAUGACUGUAUGCUGCUu	1
MIMAT0000068	hsa-miR-15a-5p	ENSG00000235703	LINC00894	antisense	chrX	149114545	149114566	+	1	0	AGO2	7mer-m8	guguuuGGUAAUACACGACGAu	:|| | |||||||	uguucuUCAGACUUUGCUGCUc	4

## Sheet: miR-16-5p
#please cite:
#Zhou KR, Liu S, Cai L, et al. ENCORI: The Encyclopedia of RNA Interactomes.
#2.Li JH, et al.starBase v2.0: decoding miRNA-ceRNA, miRNA-ncRNA and protein-RNA interaction networks from large-scale CLIP-Seq data , Nucleic Acids Res. 2014 Jan;42:D92-7.
miRNAid	miRNAname	geneID	geneName	geneType	chromosome	start	end	strand	clipExpNum	degraExpNum	RBP	merClass	miRseq	align	targetSeq	pancancerNum
MIMAT0000069	hsa-miR-16-5p	ENSG00000228794	LINC01128	processed_transcript	chr1	784939	784961	+	1	0	AGO1-4	7mer-m8	gcGGUUAUA-AAUGCACGACGAu	:||:| | | : |||||||	ucUCAGUCUGCUUUUUGCUGCUg	12
MIMAT0000069	hsa-miR-16-5p	ENSG00000230699	AL645608.3	lincRNA	chr1	848673	848696	+	2	0	AGO2	7mer-m8	gcGGU-UAUAAAU-GCACGACGAu	||| | | |: | |||||||	ccCCAGAGCUCUGCCCUGCUGCUg	5
MIMAT0000069	hsa-miR-16-5p	ENSG00000224870	AL391244.1	processed_transcript	chr1	1336081	1336101	+	7	0	AGO1,AGO1-4,AGO2,AGO3	7mer-m8	gcgguuauaAAUGCACGACGAu	||: ||||||||	gguuucucaUUG-GUGCUGCUu	6
MIMAT0000069	hsa-miR-16-5p	ENSG00000268575	AL031282.2	processed_transcript	chr1	1635683	1635692	-	8	0	AGO1-4	7mer-m8	gcgguuauaaauGCACGACGAu	| |||||||	#NAME?	5
MIMAT0000069	hsa-miR-16-5p	ENSG00000268575	AL031282.2	processed_transcript	chr1	1635683	1635704	-	8	0	AGO1-4	7mer-m8	gcgguuauaaaUGCACGACGAu	|| |||||||	caagacguccaACCUGCUGCUg	5
MIMAT0000069	hsa-miR-16-5p	ENSG00000268575	AL031282.2	processed_transcript	chr1	1666212	1666232	-	1	0	AGO1-4	7mer-m8	gcGGUUAUAAAUGCACGACGAu	|||: | |: ||||||||	aaCCAGGACGUG-GUGCUGCUg	5
MIMAT0000069	hsa-miR-16-5p	ENSG00000238164	TNFRSF14-AS1	antisense	chr1	2487147	2487168	-	1	0	AGO2	7mer-m8	gcgguuauaaAUGCACGACGAu	| | |||||||	ccguggccccUUCCUGCUGCUg	3
MIMAT0000069	hsa-miR-16-5p	ENSG00000179743	AL450998.2	antisense	chr1	16161026	16161047	-	2	0	AGO1-4,AGO2	7mer-m8	gcGGUUAUAAAUGCACGACGAu	::|: : | :||||||||	ccUUAGAGCUCCUGUGCUGCUg	7
MIMAT0000069	hsa-miR-16-5p	ENSG00000271840	AL031281.2	lincRNA	chr1	22427585	22427607	+	5	0	AGO1,AGO1-4,AGO2	8mer	gcggUUAUAAAUG-CACGACGAu	| ||| | | |||||||	ugugAUUAUCUCCUCUGCUGCUa	5
MIMAT0000069	hsa-miR-16-5p	ENSG00000197989	SNHG12	antisense	chr1	28908293	28908313	-	6	0	AGO1,AGO1-4,AGO2	7mer-m8	gcGGUUAUAAAUGCACGACGAu	||: || | :| |||||||	ccCCGCUAGUCGC-UGCUGCUg	2
MIMAT0000069	hsa-miR-16-5p	ENSG00000116883	AL591845.1	antisense	chr1	36789588	36789611	+	1	0	AGO1-4	7mer-m8	gcGGUUAUAAA--UGCACGACGAu	:||: |||| |: |||||||	cgUCAGGAUUUGAAUCUGCUGCUc	4
MIMAT0000069	hsa-miR-16-5p	ENSG00000273637	AL139260.2	processed_transcript	chr1	39305136	39305158	-	3	0	AGO1-4,AGO2	7mer-m8	gcggUUAUAAAUGC-ACGACGAu	:| || : | |||||||	acagGACAUGGGAGCUGCUGCUu	7
MIMAT0000069	hsa-miR-16-5p	ENSG00000281207	SLFNL1-AS1	antisense	chr1	41480962	41480982	+	2	0	AGO2	7mer-m8	gcGGUUAUAAAUGCACGACGAu	::|:|: | | ||||||||	ccUUAGUG-UGAGGUGCUGCUc	8
MIMAT0000069	hsa-miR-16-5p	ENSG00000281207	SLFNL1-AS1	antisense	chr1	41481798	41481819	+	2	0	AGO2	7mer-m8	gcgguuauaaauGCACGACGAu	|||||||||	aggacacaggccCGUGCUGCUg	8
MIMAT0000069	hsa-miR-16-5p	ENSG00000233602	ERI3-IT1	sense_intronic	chr1	44709368	44709389	-	1	0	AGO2	8mer	gcGGUUAUAAAUGCACGACGAu	||| | | : |||||||	caCCACUCCCUCUCUGCUGCUa	7
MIMAT0000069	hsa-miR-16-5p	ENSG00000223814	AL691459.1	lincRNA	chr1	48231005	48231026	-	3	0	AGO1-4,AGO2	8mer	gcgguuauaaaugcACGACGAu	|||||||	uuuaggaaagagaaUGCUGCUa	0
MIMAT0000069	hsa-miR-16-5p	ENSG00000227466	AL590783.1	antisense	chr1	66511912	66511933	-	1	0	AGO1-4	7mer-m8	gcgguUAUAAAUGCACGACGAu	|| | | | |||||||	ucugcAUCUGUUCCUGCUGCUc	0
MIMAT0000069	hsa-miR-16-5p	ENSG00000273483	AL354760.1	antisense	chr1	113060742	113060763	-	3	0	AGO1,AGO2	7mer-m8	gcggUUAUAAAUGCACGACGAu	|| | |: |||||||	gaaaAACAACCAUUUGCUGCUu	6
MIMAT0000069	hsa-miR-16-5p	ENSG00000273131	RP6-42F4.1	processed_transcript	chr1	120694534	120694552	-	1	0	AGO2	7mer-m8	gcGGUUAUAAAUGCACGACGAu	|||| | | ||||||||	aaCCAA-ACCU--GUGCUGCUu	0
MIMAT0000069	hsa-miR-16-5p	ENSG00000231734	RP6-206I17.2	lincRNA	chr1	143720171	143720190	+	6	0	AGO1-4,AGO2	7mer-m8	gcGGUUAUAAAUGCACGACGAu	||||| ||||| |||||||	gcCCAAU-UUUAC-UGCUGCUg	0
MIMAT0000069	hsa-miR-16-5p	ENSG00000224687	RASAL2-AS1	lincRNA	chr1	178062699	178062707	-	1	0	AGO2	7mer-m8	gcgguuauaaaugcACGACGAu	|||||||	#NAME?	9
MIMAT0000069	hsa-miR-16-5p	ENSG00000224687	RASAL2-AS1	lincRNA	chr1	178062699	178062720	-	1	0	AGO2	7mer-m8	gcgguuauaaaugcACGACGAu	|||||||	gcgguccgggucucUGCUGCUc	9
MIMAT0000069	hsa-miR-16-5p	ENSG00000203709	MIR29B2CHG	lincRNA	chr1	207975740	207975760	-	5	0	AGO1-4	7mer-m8	gcgguuauaaaUGCACGACGAu	|| |||||||	acugcagaggaAC-UGCUGCUc	7
MIMAT0000069	hsa-miR-16-5p	ENSG00000203709	MIR29B2CHG	lincRNA	chr1	207988263	207988284	-	2	0	AGO1-4	7mer-m8	gcgguuauaaauGCACGACGAu	| |||||||	guuccucuucccCAUGCUGCUc	7
MIMAT0000069	hsa-miR-16-5p	ENSG00000225518	LINC01703	lincRNA	chr1	226274708	226274731	+	1	0	AGO1-4	7mer-m8	gcgguuaUAAAUGC--ACGACGAu	||| : | |||||||	ccgcgugAUUAGAGAUUGCUGCUg	3
MIMAT0000069	hsa-miR-16-5p	ENSG00000237250	AL359924.1	antisense	chr1	238090423	238090444	+	6	0	AGO1-4	7mer-m8	gcgguuauaaaugCACGACGAu	||||||||	ggaggagcacccaGUGCUGCUg	2
MIMAT0000069	hsa-miR-16-5p	ENSG00000242282	AC108488.1	lincRNA	chr2	3581356	3581372	-	1	0	AGO2	7mer-m8	gcgguuauaaaugcACGACGAu	|||||||	#NAME?	7
MIMAT0000069	hsa-miR-16-5p	ENSG00000242282	AC108488.1	lincRNA	chr2	3581356	3581377	-	1	0	AGO2	7mer-m8	gcgguuauaaaugcACGACGAu	|||||||	ggcuuugugaagaaUGCUGCUg	7
MIMAT0000069	hsa-miR-16-5p	ENSG00000269973	AC010969.2	lincRNA	chr2	10076753	10076774	+	1	0	AGO1-4	7mer-m8	gcggUUAUAAAUGCACGACGAu	::| || : |||||||	auggGGUCUUGCUAUGCUGCUc	4
MIMAT0000069	hsa-miR-16-5p	ENSG00000260077	AC104794.2	lincRNA	chr2	10179853	10179876	-	1	0	AGO1-4	8mer	gcgguuAUAAAUGC--ACGACGAu	||| ||| |||||||	uguggcUAUGCACGCUUGCUGCUa	10
MIMAT0000069	hsa-miR-16-5p	ENSG00000276517	AL133243.3	sense_intronic	chr2	32753629	32753650	+	1	0	AGO1-4	7mer-m8	gcgGUUAUAAAUGCACGACGAu	::||: | : |||||||	uggUGAUGCUACUAUGCUGCUu	3
MIMAT0000069	hsa-miR-16-5p	ENSG00000179818	PCBP1-AS1	processed_transcript	chr2	70259023	70259042	-	1	0	AGO1-4	7mer-m8	gcgGUUAUAAAUGCACGACGAu	:|| ||| |||||||	augUAAGCCUUA--UGCUGCUg	2
MIMAT0000069	hsa-miR-16-5p	ENSG00000280037	AC092653.2	TEC	chr2	73988566	73988590	-	1	0	AGO2	8mer	gcGGUU--AUA-AAUGCACGACGAu	|||| |:| | : |||||||	uuCCAAGUUGUCUCUUCUGCUGCUa	2
MIMAT0000069	hsa-miR-16-5p	ENSG00000235499	AC073046.1	lincRNA	chr2	74213259	74213280	+	1	0	AGO1-4	7mer-m8	gcgguuauaaaugcACGACGAu	|||||||	ccuuuucugagggcUGCUGCUg	4
MIMAT0000069	hsa-miR-16-5p	ENSG00000272711	AC019069.1	lincRNA	chr2	75060484	75060504	-	2	0	AGO1-4	7mer-m8	gcGGUUAUAAAUGCACGACGAu	|| :|| | | |||||||	ugCCUGUA-GUCCCUGCUGCUc	4
MIMAT0000069	hsa-miR-16-5p	ENSG00000234028	AC062029.1	antisense	chr2	88931022	88931042	+	1	0	AGO1-4	8mer	gcGGUUAUAAAUGCACGACGAu	|||: |:| |||||||	ggCCAGACCAUGC-UGCUGCUa	6
MIMAT0000069	hsa-miR-16-5p	ENSG00000283684	AC013268.5	processed_transcript	chr2	110741768	110741788	+	1	0	AGO1-4	7mer-m8	gcGGUUAUAAAUGCACGACGAu	|| : | || |||||||	ggCCUGCAAACAC-UGCUGCUc	0
MIMAT0000069	hsa-miR-16-5p	ENSG00000273471	AC112229.4	processed_transcript	chr2	111144867	111144887	-	1	0	AGO1-4	7mer-m8	gcGGUUAUAAAUGCACGACGAu	|| : | || |||||||	ggCCUGCAAACAC-UGCUGCUc	5
MIMAT0000069	hsa-miR-16-5p	ENSG00000189223	PAX8-AS1	processed_transcript	chr2	113997803	113997824	+	2	0	AGO1-4	7mer-m8	gcgguuauaaauGCACGACGAu	| |||||||	aggcccucucccCAUGCUGCUg	5
MIMAT0000069	hsa-miR-16-5p	ENSG00000226806	AC011893.1	antisense	chr2	136578029	136578050	+	1	0	AGO2	7mer-m8	gcGGUUAUAAAUGCACGACGAu	|::| :| | |||||||	gcCUGAGGUACAGCUGCUGCUg	3
MIMAT0000069	hsa-miR-16-5p	ENSG00000226674	TEX41	lincRNA	chr2	145830937	145830958	+	2	0	AGO2	7mer-m8	gcgguuaUAAAUGCACGACGAu	|| | |||||||	uagaugcAUAAAAUUGCUGCUu	5
MIMAT0000069	hsa-miR-16-5p	ENSG00000285155	AC092153.1	processed_transcript	chr2	161128302	161128323	-	1	0	AGO1-4	8mer	gcgguuauaAAUGCACGACGAu	|| | |||||||	ucuuccuccUUUCUUGCUGCUa	0
MIMAT0000069	hsa-miR-16-5p	ENSG00000285373	LINC02478	lincRNA	chr2	161128302	161128323	-	1	0	AGO1-4	8mer	gcgguuauaAAUGCACGACGAu	|| | |||||||	ucuuccuccUUUCUUGCUGCUa	0
MIMAT0000069	hsa-miR-16-5p	ENSG00000227617	CERS6-AS1	processed_transcript	chr2	169631020	169631037	-	1	0	AGO1	7mer-m8	gcGGUUAUAAAUGCACGACGAu	:||||| | |||||||	ucUCAAUAGU----UGCUGCUc	1
MIMAT0000069	hsa-miR-16-5p	ENSG00000237298	TTN-AS1	antisense	chr2	179406978	179407001	+	4	0	AGO1-4,AGO2	7mer-m8	gcgguuaUAAAUGC--ACGACGAu	| ||||| |||||||	ccuguggACUUACGGAUGCUGCUg	6
MIMAT0000069	hsa-miR-16-5p	ENSG00000235852	AC005540.1	antisense	chr2	191745603	191745625	-	3	0	AGO1-4	7mer-m8	gcGGUUAUAAAUGC-ACGACGAu	|:: |: | :| |||||||	ugCUGCUGCUGCUGCUGCUGCUg	8
MIMAT0000069	hsa-miR-16-5p	ENSG00000235852	AC005540.1	antisense	chr2	191745621	191745643	-	3	0	AGO1-4	7mer-m8	gcGGUUAUAAAUGC-ACGACGAu	|:: |: | :| |||||||	ugCUGCUGCUGCUGCUGCUGCUg	8
MIMAT0000069	hsa-miR-16-5p	ENSG00000235852	AC005540.1	antisense	chr2	191745639	191745660	-	3	0	AGO1-4	7mer-m8	gcgguuaUAAAUGCACGACGAu	|| : ||||||||	gcagcggAUGCGGGUGCUGCUg	8
MIMAT0000069	hsa-miR-16-5p	ENSG00000273301	AC016717.2	lincRNA	chr2	226564768	226564789	+	1	0	AGO2	7mer-m8	gcgGUUAUAAAUGCACGACGAu	||||| || ||||||||	cagCAAUAGUUCAGUGCUGCUc	5
MIMAT0000069	hsa-miR-16-5p	ENSG00000225057	AC012485.1	processed_transcript	chr2	239140584	239140605	+	2	0	AGO1-4	7mer-m8	gcgGUUAUAAAUG-CACGACGAu	|:||: || ||||||||	agaCGAUG-GGACGGUGCUGCUg	8
MIMAT0000069	hsa-miR-16-5p	ENSG00000206573	THUMPD3-AS1	antisense	chr3	9436520	9436542	-	3	0	AGO1-4,AGO2	7mer-m8	gcggUUAU-AAAUGCACGACGAu	|||: | | |||||||	uuggAAUGCUACCCUUGCUGCUu	3
MIMAT0000069	hsa-miR-16-5p	ENSG00000231177	LINC00852	antisense	chr3	10326506	10326526	+	3	0	AGO1-4	7mer-m8	gcGGUUAUAAAUGCACGACGAu	| |:| | |: ||||||||	ggCAAGUCUGUG-GUGCUGCUc	2
MIMAT0000069	hsa-miR-16-5p	ENSG00000225733	FGD5-AS1	antisense	chr3	14986024	14986044	-	20	0	AGO1-4,AGO2	7mer-m8	gcGGUUAUAAAUGCACGACGAu	::|||: ||| |||||||	uuUUAAUG-UUAAAUGCUGCUu	8
MIMAT0000069	hsa-miR-16-5p	ENSG00000272762	AC115284.1	processed_transcript	chr3	52005573	52005593	-	3	0	AGO1-4,AGO2	7mer-m8	gcgguuAUAAAUGCACGACGAu	| | ||| |||||||	cgcuucUCUGUAC-UGCUGCUg	3
MIMAT0000069	hsa-miR-16-5p	ENSG00000270562	AC097634.1	lincRNA	chr3	71635504	71635526	+	1	0	AGO1-4	8mer	gcggUUAUAAAU-GCACGACGAu	:|| |||| |||||||	aaaaGAUCUUUAGAUUGCUGCUa	7
MIMAT0000069	hsa-miR-16-5p	ENSG00000273033	LINC02035	lincRNA	chr3	122610924	122610946	+	7	0	AGO1,AGO1-4,AGO2	7mer-m8	gcgguuAU-AAAUGCACGACGAu	|| || | |||||||	gagcuuUACUUAAAAUGCUGCUu	12
MIMAT0000069	hsa-miR-16-5p	ENSG00000244468	AC093001.1	antisense	chr3	149002619	149002639	+	1	0	AGO1-4	7mer-m8	gcgGUUAUAAAUGCACGACGAu	||||| | | |||||||	uugCAAUAAAU-CUUGCUGCUg	2
MIMAT0000069	hsa-miR-16-5p	ENSG00000229619	MBNL1-AS1	antisense	chr3	151986663	151986685	-	1	0	AGO1-4	7mer-m8	gcgguuauaAAUGC-ACGACGAu	|| || |||||||	aggucuggcUUCCGCUGCUGCUg	10
MIMAT0000069	hsa-miR-16-5p	ENSG00000227375	DLG1-AS1	antisense	chr3	197030556	197030577	+	1	0	AGO2	7mer-m8	gcGGUUAUAAAUGCACGACGAu	:|:|| | : |||||||	cuUCGAUUAAUCUAUGCUGCUu	6
MIMAT0000069	hsa-miR-16-5p	ENSG00000196810	CTBP1-AS2	antisense	chr4	1245470	1245493	+	3	0	AGO1-4,AGO2	7mer-m8	gcgguuaUAAAUGC--ACGACGAu	|| ||| |||||||	guuuuggAUGGACGAAUGCUGCUu	10
MIMAT0000069	hsa-miR-16-5p	ENSG00000272620	AFAP1-AS1	antisense	chr4	7777266	7777287	+	1	0	AGO2	8mer	gcgguuauaAAUGCACGACGAu	| | |||||||	gacuggcucUGAAUUGCUGCUa	3
MIMAT0000069	hsa-miR-16-5p	ENSG00000259959	AC107068.1	lincRNA	chr4	47842380	47842401	-	1	0	AGO1-4	7mer-m8	gcgguUAUAAAUGCACGACGAu	|| | : |||||||	uuaucAUCCUGGGAUGCUGCUu	5
MIMAT0000069	hsa-miR-16-5p	ENSG00000248049	UBA6-AS1	antisense	chr4	68588167	68588188	+	1	0	AGO2	8mer	gcgguuauaaauGCACGACGAu	:||||||||	acucugcuccguUGUGCUGCUa	2
MIMAT0000069	hsa-miR-16-5p	ENSG00000251095	AC097478.1	antisense	chr4	90606965	90606990	+	1	0	AGO2	7mer-m8	gcGGU-UAUAAAUGC---ACGACGAu	:|| :||| || | |||||||	gaUCAUGUAUGUAGGGUCUGCUGCUg	8
MIMAT0000069	hsa-miR-16-5p	ENSG00000251687	AC104791.1	antisense	chr4	146760351	146760372	+	1	0	AGO1-4	7mer-m8	gcgGUUAUAAAUGC-ACGACGAu	||| :||| :| |||||||	gaaCAA-GUUUCUGUUGCUGCUg	1
MIMAT0000069	hsa-miR-16-5p	ENSG00000260244	AC104083.1	sense_overlapping	chr4	156657311	156657332	+	1	0	AGO2	7mer-m8	gcgguuauaaAUGCACGACGAu	||| |||||||	uauagacugaUACAUGCUGCUc	15
MIMAT0000069	hsa-miR-16-5p	ENSG00000177822	AC098864.1	antisense	chr4	183064223	183064244	-	6	0	AGO1-4,AGO2	7mer-m8	gcggUUAUAAAUGCACGACGAu	|| | :: |||||||	ggaaAAAAAAAGUUUGCUGCUc	10
MIMAT0000069	hsa-miR-16-5p	ENSG00000248370	LINC02434	lincRNA	chr4	189081775	189081796	+	1	0	AGO2	7mer-m8	gcgguuauaaaugcACGACGAu	|||||||	aggagggaccagauUGCUGCUu	2
MIMAT0000069	hsa-miR-16-5p	ENSG00000248370	LINC02434	lincRNA	chr4	189081845	189081866	+	1	0	AGO2	7mer-m8	gcgguuauaaAUGCACGACGAu	| | |||||||	aaucggagagUCCAUGCUGCUu	2
MIMAT0000069	hsa-miR-16-5p	ENSG00000225138	SLC9A3-AS1	processed_transcript	chr5	476180	476202	+	2	0	AGO1-4	7mer-m8	gcgguuaUAAAUGC-ACGACGAu	||| : | |||||||	gcuucccAUUGGGGAUGCUGCUg	5
MIMAT0000069	hsa-miR-16-5p	ENSG00000225138	SLC9A3-AS1	processed_transcript	chr5	479541	479562	+	1	0	AGO1-4	7mer-m8	gcgguuauaaauGCACGACGAu	| |||||||	gcgggagacggcCCUGCUGCUg	5
MIMAT0000069	hsa-miR-16-5p	ENSG00000260763	AC106799.3	lincRNA	chr5	4439435	4439457	-	1	0	AGO1-4	7mer-m8	gcgGUUAUAAAUG-CACGACGAu	|||| || | |||||||	aaaCAAUUCUUCCUUUGCUGCUu	3
MIMAT0000069	hsa-miR-16-5p	ENSG00000215196	BASP1-AS1	antisense	chr5	17216670	17216692	-	1	0	AGO2	7mer-m8	gcgguuauaaaUGC-ACGACGAu	||| |||||||	aggcagcccgcACGCUGCUGCUu	7
MIMAT0000069	hsa-miR-16-5p	ENSG00000250764	AC025178.1	antisense	chr5	32103893	32103914	-	1	0	AGO1-4	7mer-m8	gcgguuauaaaUGCACGACGAu	|:||||||||	uuccccagccgAUGUGCUGCUu	4
MIMAT0000069	hsa-miR-16-5p	ENSG00000177738	AC025171.1	sense_overlapping	chr5	43017890	43017911	-	4	0	AGO1-4,AGO2	7mer-m8	gcGGUUAUAAAUGCACGACGAu	| |||| | |||||||	acCAAAUACAAAACUGCUGCUg	10
MIMAT0000069	hsa-miR-16-5p	ENSG00000272335	AC093297.2	lincRNA	chr5	44827971	44827991	+	2	0	AGO1-4	7mer-m8	gcGGUUAUAAAUGCACGACGAu	||: | || : |||||||	aaCCGCU-UUGGAUUGCUGCUu	9
MIMAT0000069	hsa-miR-16-5p	ENSG00000272040	AC010245.2	lincRNA	chr5	74905321	74905342	+	1	0	AGO1-4	7mer-m8	gcgguuaUAAAUGCACGACGAu	||| |: |||||||	gcuuuccAUUGAUCUGCUGCUg	9
MIMAT0000069	hsa-miR-16-5p	ENSG00000251023	AC114980.1	sense_intronic	chr5	93197991	93198010	-	7	0	AGO1,AGO2	8mer	gcgguuAUAAAUGCACGACGAu	||||| |||||||	ggaacuUAUUU--UUGCUGCUa	8
MIMAT0000069	hsa-miR-16-5p	ENSG00000224032	EPB41L4A-AS1	lincRNA	chr5	111497415	111497435	+	2	2	AGO1-4,AGO2	8mer	gcggUUAUAAAUGCACGACGAu	|:|:| || |||||||	cugaAGUGUAGAC-UGCUGCUa	4
MIMAT0000069	hsa-miR-16-5p	ENSG00000245937	LINC01184	lincRNA	chr5	127412747	127412771	-	7	0	AGO1,AGO1-4,AGO2	8mer	gcGGUUAUA--AAUGC-ACGACGAu	::|:|:| |||:| |||||||	uuUUAGUGUCAUUAUGUUGCUGCUa	6
MIMAT0000069	hsa-miR-16-5p	ENSG00000230551	AC021078.1	processed_transcript	chr5	148880989	148881012	-	9	0	AGO1,AGO1-4,AGO2,AGO3	8mer	gcGGUUAUAAAUG---CACGACGAu	|::| :|| || |||||||	uuCUGA-GUUCACCAAUUGCUGCUa	8
MIMAT0000069	hsa-miR-16-5p	ENSG00000246350	AL049543.1	antisense	chr6	28557434	28557455	+	1	0	AGO1-4	7mer-m8	gcGGUUAUAAAUGCACGACGAu	| || | | |||||||	gaCAAAGAGAAAGAUGCUGCUc	4
MIMAT0000069	hsa-miR-16-5p	ENSG00000231074	HCG18	antisense	chr6	30262553	30262570	-	4	0	AGO1-4,AGO2	7mer-m8	gcGGUUAUAAAUGCACGACGAu	|||||| | |||||||	ugCCAAUA--GA--UGCUGCUc	5
MIMAT0000069	hsa-miR-16-5p	ENSG00000231074	HCG18	antisense	chr6	30271979	30272002	-	2	0	AGO1-4	7mer-m8	gcGGUUAUAAAUGC--ACGACGAu	:|| | | |::| |||||||	acUCACUUUCUGUGGCUGCUGCUg	5
MIMAT0000069	hsa-miR-16-5p	ENSG00000231074	HCG18	antisense	chr6	30293798	30293819	-	3	0	AGO1-4,AGO2	7mer-m8	gcgguuauaaaUGCACGACGAu	:| |||||||	cugcuuugcccGCCUGCUGCUg	5
MIMAT0000069	hsa-miR-16-5p	ENSG00000270604	HCG17	lincRNA	chr6	30293798	30293819	-	3	0	AGO1-4,AGO2	7mer-m8	gcgguuauaaaUGCACGACGAu	:| |||||||	cugcuuugcccGCCUGCUGCUg	1
MIMAT0000069	hsa-miR-16-5p	ENSG00000231074	HCG18	antisense	chr6	30294001	30294022	-	1	0	AGO1-4	7mer-m8	gcgguuauaaaugcACGACGAu	|||||||	uggaaccgcgucucUGCUGCUc	5
MIMAT0000069	hsa-miR-16-5p	ENSG00000266680	AL135905.1	antisense	chr6	64281574	64281594	-	3	0	AGO1-4,AGO2	7mer-m8	gcgguuAUAAAUGCACGACGAu	| | ||| |||||||	gcauccUUUGUAC-UGCUGCUc	12
MIMAT0000069	hsa-miR-16-5p	ENSG00000229852	AC019205.1	antisense	chr6	74000389	74000409	+	1	0	AGO1-4	7mer-m8	gcGGUUAUAAAUGCACGACGAu	|::| :|||:| |||||||	ugCUGAAGUUUGC-UGCUGCUg	8
MIMAT0000069	hsa-miR-16-5p	ENSG00000230177	AL080317.1	antisense	chr6	111599849	111599871	+	1	0	AGO1-4	7mer-m8	gcgGUUAUA-AAUGCACGACGAu	:|| || | |: |||||||	auaUAAGAUGUGAUUUGCUGCUc	7
MIMAT0000069	hsa-miR-16-5p	ENSG00000231889	TRAF3IP2-AS1	antisense	chr6	111805127	111805148	+	1	0	AGO2	7mer-m8	gcgguuauaaaugcACGACGAu	|||||||	ugcccccuccucuuUGCUGCUg	7
MIMAT0000069	hsa-miR-16-5p	ENSG00000237499	AL357060.1	antisense	chr6	138189236	138189258	-	3	0	AGO1-4,AGO2	8mer	gcgguuauaAAUG-CACGACGAu	|||| |||||||	auacuucucUUACACUGCUGCUa	5
MIMAT0000069	hsa-miR-16-5p	ENSG00000225177	AL590617.2	antisense	chr6	139015608	139015631	+	1	0	AGO1	7mer-m8	gcgGUUAUAAAU--GCACGACGAu	|::||| | | |||||||	gaaCGGUAUAAAAGCAUGCUGCUu	3
MIMAT0000069	hsa-miR-16-5p	ENSG00000235381	AL596202.1	antisense	chr6	155577186	155577208	-	1	0	AGO2	7mer-m8	gcgguuaUAAA-UGCACGACGAu	|||| | |||||||	cuuguggAUUUCCCUUGCUGCUc	3
MIMAT0000069	hsa-miR-16-5p	ENSG00000271551	AL355297.4	antisense	chr6	157099382	157099403	-	1	0	AGO1-4	7mer-m8	gcgguuaUAAAUGCACGACGAu	:|||| |||||||	ggaacugGUUUAGCUGCUGCUg	5
MIMAT0000069	hsa-miR-16-5p	ENSG00000271551	AL355297.4	antisense	chr6	157099412	157099434	-	1	0	AGO1-4	7mer-m8	gcGGUUAUAAAUGC-ACGACGAu	|:: |:|| :| |||||||	ugCUGCUGUUGCUGCUGCUGCUg	5
MIMAT0000069	hsa-miR-16-5p	ENSG00000271551	AL355297.4	antisense	chr6	157099442	157099464	-	1	0	AGO1-4	7mer-m8	gcggUUAUAAAUGC-ACGACGAu	:||:|| :| |||||||	auggGAUGUUGCUGUUGCUGCUg	5
MIMAT0000069	hsa-miR-16-5p	ENSG00000223414	LINC00473	lincRNA	chr6	166362492	166362513	-	1	0	AGO1-4	7mer-m8	gcGGUUAUAAAUGCACGACGAu	||| | |:: |||||||	ggCCAUUUCCUGUUUGCUGCUu	6
MIMAT0000069	hsa-miR-16-5p	ENSG00000223414	LINC00473	lincRNA	chr6	166401402	166401410	-	2	0	AGO2	7mer-m8	gcgguuauaaaugcACGACGAu	|||||||	#NAME?	6
MIMAT0000069	hsa-miR-16-5p	ENSG00000223414	LINC00473	lincRNA	chr6	166401402	166401421	-	2	0	AGO2	7mer-m8	gcGGUUAUAAAUGCACGACGAu	||:| | ||:| |||||||	guCCGA-AGUUGC-UGCUGCUg	6
MIMAT0000069	hsa-miR-16-5p	ENSG00000278254	AC004852.2	lincRNA	chr7	9123889	9123911	-	1	0	AGO2	7mer-m8	gcGGUUAUAAAUG-CACGACGAu	:||| ||| | |||||||	uuUCAAAAUUGCCACUGCUGCUg	1
MIMAT0000069	hsa-miR-16-5p	ENSG00000196295	AC005154.1	processed_transcript	chr7	30598083	30598103	-	1	1	AGO1-4	7mer-m8	gcGGUUAUAAAUGCACGACGAu	|| |:| || |||||||	caCCUUUGUCAAC-UGCUGCUg	4
MIMAT0000069	hsa-miR-16-5p	ENSG00000196295	AC005154.1	processed_transcript	chr7	30617495	30617515	-	2	0	AGO1-4,AGO2	7mer-m8	gcGGUUAUAAAUGCACGACGAu	|||: |||: ||||||||	auCCAGGCUUUG-GUGCUGCUg	4
MIMAT0000069	hsa-miR-16-5p	ENSG00000281103	TRG-AS1	antisense	chr7	38417354	38417374	+	2	0	AGO2	7mer-m8	gcgguuauaAAUGCACGACGAu	|| | |||||||	ucaugcuccUUUC-UGCUGCUc	0
MIMAT0000069	hsa-miR-16-5p	ENSG00000232006	AC005537.1	lincRNA	chr7	42995024	42995043	-	2	0	AGO2	8mer	gcGGUUAUAAAUGCACGACGAu	:||||| | |||||||	acUCAAUA--AAAUUGCUGCUa	2
MIMAT0000069	hsa-miR-16-5p	ENSG00000279072	AC118758.3	lincRNA	chr7	56896292	56896315	-	1	0	AGO2	7mer-m8	gcGGUUAUAAAUGC--ACGACGAu	|||: | :|| |||||||	uuCCAGGCCUAGCGUUUGCUGCUu	3
MIMAT0000069	hsa-miR-16-5p	ENSG00000236453	AC003092.1	lincRNA	chr7	93693941	93693964	+	5	0	AGO1-4,AGO2	7mer-m8	gcGGUUA-UAAAUG-CACGACGAu	:|| | || |:| |||||||	ucUCACUCAUCUGCUAUGCUGCUg	0
MIMAT0000069	hsa-miR-16-5p	ENSG00000231764	DLX6-AS1	antisense	chr7	96595811	96595832	-	1	0	AGO2	8mer	gcGGUUAUAAAUGCACGACGAu	| || | | |||||||	auCAAACAAAAAGAUGCUGCUa	4
MIMAT0000069	hsa-miR-16-5p	ENSG00000284707	AC079781.5	processed_transcript	chr7	97498335	97498361	-	30	0	AGO1,AGO1-4,AGO2,AGO3,AGO4	7mer-m8	gcGGUUAUAAAUG-----CACGACGAu	:||||: ||| |||||||	ugUCAAUGGAUACACCAACUGCUGCUu	0
MIMAT0000069	hsa-miR-16-5p	ENSG00000272752	STAG3L5P-PVRIG2P-PILRB	processed_transcript	chr7	99949000	99949017	+	13	0	AGO1,AGO2,AGO3	7mer-m8	gcGGUUAUAAAUGCACGACGAu	|||| || | |||||||	cuCCAA-AU---CUUGCUGCUu	4
MIMAT0000069	hsa-miR-16-5p	ENSG00000272752	STAG3L5P-PVRIG2P-PILRB	processed_transcript	chr7	99950061	99950082	+	2	3	AGO2	7mer-m8	gcgguuauaaAUGCACGACGAu	|: ||||||||	ggcccugcccUGGGUGCUGCUg	4
MIMAT0000069	hsa-miR-16-5p	ENSG00000272752	STAG3L5P-PVRIG2P-PILRB	processed_transcript	chr7	99955925	99955946	+	2	0	AGO1-4	7mer-m8	gcgguuauaaauGCACGACGAu	| |||||||	caugggucggccCCUGCUGCUg	4
MIMAT0000069	hsa-miR-16-5p	ENSG00000272752	STAG3L5P-PVRIG2P-PILRB	processed_transcript	chr7	99955937	99955958	+	2	0	AGO1-4	7mer-m8	gcgguuauaaauGCACGACGAu	| |||||||	ccugcugcugccCCUGCUGCUc	4
MIMAT0000069	hsa-miR-16-5p	ENSG00000272752	STAG3L5P-PVRIG2P-PILRB	processed_transcript	chr7	99965428	99965451	+	3	0	AGO1-4,AGO2	7mer-m8	gcggUUAU--AAAUGCACGACGAu	|||| | | |||||||	aauaAAUAGCGUGAAAUGCUGCUg	4
MIMAT0000069	hsa-miR-16-5p	ENSG00000274272	AC069281.2	processed_transcript	chr7	100170969	100170990	-	1	0	AGO1-4	7mer-m8	gcgguuauaaaugcACGACGAu	|||||||	cuggagagagcagcUGCUGCUg	5
MIMAT0000069	hsa-miR-16-5p	ENSG00000274272	AC069281.2	processed_transcript	chr7	100172763	100172785	-	2	0	AGO1-4,AGO2	7mer-m8	gcgGUUAUAAAUGC-ACGACGAu	:::| | |:| |||||||	acgUGGUCCUCAUGCUGCUGCUc	5
MIMAT0000069	hsa-miR-16-5p	ENSG00000272686	AC006333.2	antisense	chr7	123389366	123389386	+	2	0	AGO1-4	7mer-m8	gcgguuauaaAUGCACGACGAu	||| |||||||	cgaacccagcUAC-UGCUGCUu	8
MIMAT0000069	hsa-miR-16-5p	ENSG00000246339	EXTL3-AS1	antisense	chr8	28556980	28557001	-	1	0	AGO1-4	7mer-m8	gcggUUAUAAAUGCACGACGAu	:||||| || |||||||	caggGAUAUUCACCUGCUGCUg	5
MIMAT0000069	hsa-miR-16-5p	ENSG00000249395	CASC9	lincRNA	chr8	76136190	76136211	-	2	0	AGO2	7mer-m8	gcgguuauaaaUGCACGACGAu	|: |||||||	cagauggacacAUUUGCUGCUu	1
MIMAT0000069	hsa-miR-16-5p	ENSG00000254251	AC103770.1	antisense	chr8	91871354	91871374	-	1	0	AGO1-4	7mer-m8	gcgguuauaAAUGCACGACGAu	| || |||||||	ucucuucccUCAC-UGCUGCUg	3
MIMAT0000069	hsa-miR-16-5p	ENSG00000253320	AZIN1-AS1	antisense	chr8	103877363	103877384	+	1	0	AGO1-4	8mer	gcGGUUAUAAAUGCACGACGAu	| |:| | |||||||||	ccCGAGUUCUCUCGUGCUGCUa	6
MIMAT0000069	hsa-miR-16-5p	ENSG00000245149	RNF139-AS1	lincRNA	chr8	125478003	125478023	-	4	0	AGO1,AGO1-4,AGO2	7mer-m8	gcgguuAUAAAUGCACGACGAu	|||||| |||||||	cuugguUAUUUA-AUGCUGCUu	4
MIMAT0000069	hsa-miR-16-5p	ENSG00000249859	PVT1	lincRNA	chr8	129082486	129082507	+	2	0	AGO1,AGO1-4	8mer	gcgguuauaaaugcACGACGAu	|||||||	uuugcuucuccuguUGCUGCUa	0
MIMAT0000069	hsa-miR-16-5p	ENSG00000253741	AC108002.1	antisense	chr8	143788179	143788199	-	1	0	AGO1-4	7mer-m8	gcggUUAUAAAUGCACGACGAu	|| || :| |||||||	cauaAACAUGGGC-UGCUGCUg	6
MIMAT0000069	hsa-miR-16-5p	ENSG00000240498	CDKN2B-AS1	antisense	chr9	22112335	22112355	+	1	0	AGO1-4	8mer	gcgGUUAUAAAUGCACGACGAu	||| | |: |||||||	uggCAAGAAACAU-UGCUGCUa	2
MIMAT0000069	hsa-miR-16-5p	ENSG00000279561	AL845472.2	TEC	chr9	45354212	45354232	-	1	0	AGO1-4	8mer	gcgguuauaaAUGCACGACGAu	||: |||||||	gauuauacagUAU-UGCUGCUa	6
MIMAT0000069	hsa-miR-16-5p	ENSG00000255145	STX17-AS1	antisense	chr9	102648714	102648734	-	4	0	AGO2	8mer	gcGGUUAUAAAUGCACGACGAu	:||| | ||: |||||||	gaUCAACAAAUAU-UGCUGCUa	6
MIMAT0000069	hsa-miR-16-5p	ENSG00000235865	GSN-AS1	antisense	chr9	124047284	124047305	-	1	0	AGO1-4	7mer-m8	gcgguuauaaaugCACGACGAu	||||||||	uuaacacaccccaGUGCUGCUg	10
MIMAT0000069	hsa-miR-16-5p	ENSG00000261534	AL596244.1	sense_overlapping	chr9	124579507	124579527	-	1	0	AGO2	7mer-m8	gcggUUAUAAAUGCACGACGAu	|||: || | |||||||	gagaAAUGAUU-CCUGCUGCUc	13
MIMAT0000069	hsa-miR-16-5p	ENSG00000236901	MIR600HG	sense_intronic	chr9	125874267	125874288	-	1	0	AGO1-4	7mer-m8	gcGGUUAUAAAUGCACGACGAu	:||: | |: ||||||||	cuUCAGAAACUGGGUGCUGCUu	10
MIMAT0000069	hsa-miR-16-5p	ENSG00000234771	SLC25A25-AS1	antisense	chr9	130880054	130880074	-	1	0	AGO1-4	7mer-m8	gcgGUUAUAAAUGCACGACGAu	||| | :| |||||||	uggCAACA-GGGCCUGCUGCUg	2
MIMAT0000069	hsa-miR-16-5p	ENSG00000246851	AL157938.3	antisense	chr9	134067485	134067507	-	1	0	AGO1-4	7mer-m8	gcGGUUAUA-AAUGCACGACGAu	:||: | | | ||||||||	gcUCAGCCUGUGAGGUGCUGCUu	3
MIMAT0000069	hsa-miR-16-5p	ENSG00000196366	C9orf163	lincRNA	chr9	139380039	139380060	+	1	0	AGO1-4	7mer-m8	gcgguuauaaaugcACGACGAu	|||||||	uccugguggggcuuUGCUGCUu	2
MIMAT0000069	hsa-miR-16-5p	ENSG00000238266	LINC00707	lincRNA	chr10	6882984	6883004	+	1	0	AGO2	7mer-m8	gcgguUAUAAAUGCACGACGAu	|| | || |||||||	cagacAUCUGGAC-UGCUGCUu	4
MIMAT0000069	hsa-miR-16-5p	ENSG00000225778	PROSER2-AS1	antisense	chr10	11893592	11893613	-	2	0	AGO2	7mer-m8	gcGGUUAUAAAUGCACGACGAu	:||| || : |||||||	auUCAAGAUGACUUUGCUGCUg	7
MIMAT0000069	hsa-miR-16-5p	ENSG00000279212	AL390961.3	TEC	chr10	26986134	26986156	-	2	0	AGO1-4	7mer-m8	gcGGUUAUAAAUGC-ACGACGAu	| | :||| || |||||||	ggCGACGGUUUCCGCUGCUGCUu	2
MIMAT0000069	hsa-miR-16-5p	ENSG00000178440	LINC00843	lincRNA	chr10	51732792	51732812	+	1	1	AGO1-4	7mer-m8	gcGGUUAUAAAUGCACGACGAu	|| :| | |::||||||||	ucCCCGU-UCUGUGUGCUGCUg	8
MIMAT0000069	hsa-miR-16-5p	ENSG00000242288	AC022400.3	processed_transcript	chr10	75457369	75457390	-	1	0	AGO1	7mer-m8	gcgguuauaaaugcACGACGAu	|||||||	ggagcgcccauggcUGCUGCUg	6
MIMAT0000069	hsa-miR-16-5p	ENSG00000242288	AC022400.3	processed_transcript	chr10	75473050	75473070	-	1	1	AGO1-4	7mer-m8	gcGGUUAUAAAUGCACGACGAu	|| :| | |::||||||||	ucCCCGU-UCUGUGUGCUGCUg	6
MIMAT0000069	hsa-miR-16-5p	ENSG00000271816	BMS1P4	processed_transcript	chr10	75473050	75473070	-	1	1	AGO1-4	7mer-m8	gcGGUUAUAAAUGCACGACGAu	|| :| | |::||||||||	ucCCCGU-UCUGUGUGCUGCUg	6
MIMAT0000069	hsa-miR-16-5p	ENSG00000272140	AC022400.5	lincRNA	chr10	75473050	75473070	-	1	1	AGO1-4	7mer-m8	gcGGUUAUAAAUGCACGACGAu	|| :| | |::||||||||	ucCCCGU-UCUGUGUGCUGCUg	8
MIMAT0000069	hsa-miR-16-5p	ENSG00000272589	ZSWIM8-AS1	antisense	chr10	75557656	75557677	-	2	0	AGO2	7mer-m8	gcggUUAUAAAUGCACGACGAu	|| || | ||||||||	ugugAAAAUGGAAGUGCUGCUg	4
MIMAT0000069	hsa-miR-16-5p	ENSG00000224596	ZMIZ1-AS1	antisense	chr10	80721498	80721519	-	1	0	AGO1-4	7mer-m8	gcgGUUAUAAAUGCACGACGAu	||: :| | : |||||||	uugCAGGGUGUUUCUGCUGCUg	6
MIMAT0000069	hsa-miR-16-5p	ENSG00000244733	AL132656.2	lincRNA	chr10	81420649	81420668	+	1	0	AGO2	7mer-m8	gcgGUUAUAAAUGCACGACGAu	| | ||| | |||||||	aaaCCACAUU--CCUGCUGCUg	7
MIMAT0000069	hsa-miR-16-5p	ENSG00000225484	NUTM2B-AS1	antisense	chr10	81482464	81482486	-	7	0	AGO1-4,AGO2	8mer	gcGGUUAUAAAUG-CACGACGAu	|:| |:| |: |||||||	guCUAUUGUGAAUAAUGCUGCUa	6
MIMAT0000069	hsa-miR-16-5p	ENSG00000225484	NUTM2B-AS1	antisense	chr10	81574451	81574470	-	7	0	AGO1,AGO1-4,AGO2	7mer-m8	gcgGUUAUAAAUGCACGACGAu	| ||||| | |||||||	aaaCCAUAUU--CCUGCUGCUg	6
MIMAT0000069	hsa-miR-16-5p	ENSG00000272631	AC067750.1	antisense	chr10	88512747	88512767	-	1	0	AGO2	7mer-m8	gcgguuauaaAUGCACGACGAu	||: |||||||	ugauggaggaUAU-UGCUGCUc	11
MIMAT0000069	hsa-miR-16-5p	ENSG00000223482	NUTM2A-AS1	antisense	chr10	89004666	89004688	-	5	0	AGO1-4,AGO2	8mer	gcGGUUAUAAAUG-CACGACGAu	|:| |:| |: |||||||	guCUAUUGUGAAUAAUGCUGCUa	7
MIMAT0000069	hsa-miR-16-5p	ENSG00000223482	NUTM2A-AS1	antisense	chr10	89096625	89096644	-	12	0	AGO1,AGO1-4,AGO2	7mer-m8	gcgGUUAUAAAUGCACGACGAu	| ||||| | |||||||	aaaCCAUAUU--CCUGCUGCUg	7
MIMAT0000069	hsa-miR-16-5p	ENSG00000230131	AL160290.2	lincRNA	chr10	125208875	125208896	+	1	0	AGO2	8mer	gcggUUAUAAAUGCACGACGAu	|: | | |||||||||	ccagAGGAGCUCCGUGCUGCUa	4
MIMAT0000069	hsa-miR-16-5p	ENSG00000224023	AL158835.1	lincRNA	chr10	127396065	127396086	-	1	0	AGO2	7mer-m8	gcgguUAUAAAUGCACGACGAu	||||| |: |||||||	cauucAUAUUCAUUUGCUGCUg	10
MIMAT0000069	hsa-miR-16-5p	ENSG00000280561	AL158835.4	antisense	chr10	127396065	127396086	-	1	0	AGO2	7mer-m8	gcgguUAUAAAUGCACGACGAu	||||| |: |||||||	cauucAUAUUCAUUUGCUGCUg	0
MIMAT0000069	hsa-miR-16-5p	ENSG00000269821	KCNQ1OT1	antisense	chr11	2689729	2689749	-	1	0	AGO1-4	8mer	gcGGUUAUAAAUGCACGACGAu	:|| ||||: |||||||	aaUCACCAUUUG-AUGCUGCUa	5
MIMAT0000069	hsa-miR-16-5p	ENSG00000269821	KCNQ1OT1	antisense	chr11	2714602	2714622	-	1	0	AGO1-4	7mer-m8	gcgguuauaaaUGCACGACGAu	|| |||||||	cagcuccacacAC-UGCUGCUu	5
MIMAT0000069	hsa-miR-16-5p	ENSG00000251364	AC107884.1	antisense	chr11	7448845	7448866	-	1	0	AGO2	8mer	gcGGUUAUAAAUGCACGACGAu	|: :|:| | |||||||	acCUUGUGUAAAACUGCUGCUa	5
MIMAT0000069	hsa-miR-16-5p	ENSG00000255717	SNHG1	processed_transcript	chr11	62620865	62620886	-	20	0	AGO1-4,AGO2	7mer-m8	gcGGUUAUAAAUGCACGACGAu	|||:|: | | |||||||	caCCAGUGAUGAAUUGCUGCUc	3
MIMAT0000069	hsa-miR-16-5p	ENSG00000245532	NEAT1	lincRNA	chr11	65209688	65209710	+	8	0	AGO1-4	7mer-m8	gcgguuauAAAUGC-ACGACGAu	|| ||| |||||||	gccucgccUUCACGCUGCUGCUg	4
MIMAT0000069	hsa-miR-16-5p	ENSG00000245532	NEAT1	lincRNA	chr11	65210749	65210770	+	19	0	AGO1-4	7mer-m8	gcgguuauaaAUGCACGACGAu	|:| |||||||	gucuguggacUGCUUGCUGCUu	4
MIMAT0000069	hsa-miR-16-5p	ENSG00000245532	NEAT1	lincRNA	chr11	65211504	65211528	+	12	1	AGO1-4	7mer-m8	gcggUUAUAAAUG---CACGACGAu	|||:||| | |||||||	cgugAAUGUUUCCUCUCUGCUGCUg	4
MIMAT0000069	hsa-miR-16-5p	ENSG00000250073	AP000866.2	antisense	chr11	124634765	124634787	+	1	0	AGO2	7mer-m8	gcgGUUAUAA-AUGCACGACGAu	| || || | | |||||||	uugCUAUCUUCUCCAUGCUGCUc	4
MIMAT0000069	hsa-miR-16-5p	ENSG00000177406	AC021054.1	antisense	chr12	754401	754422	+	2	0	AGO1-4,AGO2	7mer-m8	gcgguuauaaaugcACGACGAu	|||||||	acgggccucaguucUGCUGCUu	5
MIMAT0000069	hsa-miR-16-5p	ENSG00000250132	AC004803.1	antisense	chr12	1083365	1083386	-	4	0	AGO1-4,AGO2	8mer	gcgguuauaaaUGCACGACGAu	|: |||||||	cugaggcaccaAUUUGCUGCUa	13
MIMAT0000069	hsa-miR-16-5p	ENSG00000256150	AC092471.2	processed_transcript	chr12	2896610	2896631	-	4	1	AGO1-4,AGO2	7mer-m8	gcgguuauaaaugcACGACGAu	|||||||	cagaagaaaagagaUGCUGCUg	5
MIMAT0000069	hsa-miR-16-5p	ENSG00000219410	RP4-761J14.8	antisense	chr12	6777060	6777080	+	1	0	AGO1-4	7mer-m8	gcgguuauaAAUGCACGACGAu	||:| |||||||	ugguggcugUUGC-UGCUGCUg	6
MIMAT0000069	hsa-miR-16-5p	ENSG00000219410	RP4-761J14.8	antisense	chr12	6777079	6777101	+	1	0	AGO1-4	7mer-m8	gcGGUUAUAAAUGC-ACGACGAu	|:: |: | :| |||||||	ugCUGCUGCUGCUGCUGCUGCUg	6
MIMAT0000069	hsa-miR-16-5p	ENSG00000205885	C1RL-AS1	antisense	chr12	7261506	7261528	+	4	0	AGO1-4,AGO2	7mer-m8	gcggUUAUAAAUG-CACGACGAu	||||| |:| ||||||||	auggAAUAUCUGCUGUGCUGCUg	8
MIMAT0000069	hsa-miR-16-5p	ENSG00000205885	C1RL-AS1	antisense	chr12	7261521	7261543	+	4	0	AGO1-4,AGO2	7mer-m8	gcGGUUAUAAAUGC-ACGACGAu	|:: |: | :| |||||||	ugCUGCUGCUGCUGCUGCUGCUg	8
MIMAT0000069	hsa-miR-16-5p	ENSG00000257027	AC010186.3	sense_intronic	chr12	9812306	9812328	+	1	0	AGO2	7mer-m8	gcggUUAUAAAUG-CACGACGAu	| | | || |||||||	agugACUUCUAACAUUGCUGCUg	2
MIMAT0000069	hsa-miR-16-5p	ENSG00000253284	AC092828.1	sense_intronic	chr12	19303483	19303504	+	2	0	AGO1,AGO2	8mer	gcgguuauaaaugcACGACGAu	|||||||	ccucugacccucuuUGCUGCUa	1
MIMAT0000069	hsa-miR-16-5p	ENSG00000276900	AC023157.3	antisense	chr12	31882712	31882733	+	1	0	AGO1-4	7mer-m8	gcgguuauaaAUGCACGACGAu	||| |||||||	ugcugcagagUACUUGCUGCUu	7
MIMAT0000069	hsa-miR-16-5p	ENSG00000273015	AC008124.1	lincRNA	chr12	46112060	46112084	-	1	0	AGO2	7mer-m8	gcgGUUAUA---AAUGCACGACGAu	||| || | | |||||||	cugCAAAAUCCAAUCCUUGCUGCUg	10
MIMAT0000069	hsa-miR-16-5p	ENSG00000257475	AC068888.2	sense_intronic	chr12	53405939	53405964	+	1	0	AGO1-4	7mer-m8	gcGGUUA--UAAA--UGCACGACGAu	|:||| ||| || |||||||	ggCUAAUUCCUUUAAACCUGCUGCUu	3
MIMAT0000069	hsa-miR-16-5p	ENSG00000257475	AC068888.2	sense_intronic	chr12	53405969	53405990	+	1	0	AGO1-4	7mer-m8	gcggUUAUAAAUGCACGACGAu	| |: | ||||||||	uuugACUGAGUCAGUGCUGCUg	3
MIMAT0000069	hsa-miR-16-5p	ENSG00000257337	AC068888.1	antisense	chr12	53438803	53438826	-	3	0	AGO1-4,AGO2	7mer-m8	gcgGU-UAUAAAU-GCACGACGAu	|| ||: | : : |||||||	ucaCACAUGCUGGUUUUGCUGCUg	8
MIMAT0000069	hsa-miR-16-5p	ENSG00000251151	HOXC-AS3	processed_transcript	chr12	54376257	54376278	-	1	0	AGO1-4	8mer	gcgguuauaaaugCACGACGAu	||||||||	aaacgaaaacccgGUGCUGCUa	2
MIMAT0000069	hsa-miR-16-5p	ENSG00000276272	AC024884.2	lincRNA	chr12	56805938	56805961	-	1	0	AGO2	7mer-m8	gcgGUU-AUAAAUG-CACGACGAu	||: | | ||| |||||||	gcaCAGCUUUGUACUAUGCUGCUc	1
MIMAT0000069	hsa-miR-16-5p	ENSG00000255737	AGAP2-AS1	antisense	chr12	58121713	58121735	+	2	0	AGO1-4	7mer-m8	gcGGUUAUAAAU-GCACGACGAu	|: | || | | |||||||	cuCUUACCUUGACCUUGCUGCUc	6
MIMAT0000069	hsa-miR-16-5p	ENSG00000257453	AC011611.3	antisense	chr12	76424908	76424930	+	3	0	AGO1-4,AGO2	7mer-m8	gcGGUUAUAAAUGC-ACGACGAu	|:: |:|| :| |||||||	ggCUGUUGUUGCUGCUGCUGCUg	3
MIMAT0000069	hsa-miR-16-5p	ENSG00000257453	AC011611.3	antisense	chr12	76424929	76424951	+	2	0	AGO1-4	7mer-m8	gcGGUUAUAAAUGC-ACGACGAu	|:: |:|| :| |||||||	ugCUGCUGUUGCUGCUGCUGCUg	3
MIMAT0000069	hsa-miR-16-5p	ENSG00000281344	HELLPAR	macro_lncRNA	chr12	102729207	102729230	+	1	0	AGO2	7mer-m8	gcgguuaUAAAUG--CACGACGAu	:||| | |||||||	gguauugGUUUCCUAUUGCUGCUg	1
MIMAT0000069	hsa-miR-16-5p	ENSG00000281344	HELLPAR	macro_lncRNA	chr12	102760925	102760943	+	1	0	AGO2	7mer-m8	gcGGUUAUAAAUGCACGACGAu	:||| | | |: |||||||	cuUCAA-A-UCAU-UGCUGCUu	1
MIMAT0000069	hsa-miR-16-5p	ENSG00000281344	HELLPAR	macro_lncRNA	chr12	102795729	102795749	+	1	0	AGO2	7mer-m8	gcgguuaUAAAUGCACGACGAu	| ||:| |||||||	cuugacgACUUGC-UGCUGCUu	1
MIMAT0000069	hsa-miR-16-5p	ENSG00000280138	AC027290.2	TEC	chr12	123357489	123357513	-	1	0	AGO1-4	7mer-m8	gcGGUUAUA-AAUG--CACGACGAu	| |:| | || | |||||||	guCAAGUUUCUUCCUUUUGCUGCUg	6
MIMAT0000069	hsa-miR-16-5p	ENSG00000247373	AC055713.1	lincRNA	chr12	124061212	124061231	-	1	0	AGO2	8mer	gcGGUUAUAAAUGCACGACGAu	|:| |||| | |||||||	ggCUAUUAUUAA--UGCUGCUa	3
MIMAT0000069	hsa-miR-16-5p	ENSG00000189238	LINC00943	lincRNA	chr12	127227372	127227398	+	3	0	AGO1-4	7mer-m8	gcgGUUAUAAAUG-----CACGACGAu	||||| | || |||||||	uugCAAUAGUCACUUCCUCUGCUGCUg	2
MIMAT0000069	hsa-miR-16-5p	ENSG00000249196	TMEM132D-AS1	antisense	chr12	129597706	129597727	+	1	0	AGO1-4	7mer-m8	gcgguuauaaaUGCACGACGAu	|| |||||||	cucaucuggccACCUGCUGCUu	1
MIMAT0000069	hsa-miR-16-5p	ENSG00000279283	AC131009.4	TEC	chr12	132381246	132381267	+	1	0	AGO1-4	7mer-m8	gcgguuauaaauGCACGACGAu	| |||||||	ugggccaucccuCCUGCUGCUu	8
MIMAT0000069	hsa-miR-16-5p	ENSG00000279283	AC131009.4	TEC	chr12	132381459	132381480	+	1	0	AGO2	7mer-m8	gcgguuauaaAUGCACGACGAu	|:| |||||||	ugggcuacacUGCCUGCUGCUc	8
MIMAT0000069	hsa-miR-16-5p	ENSG00000232243	AL139327.2	lincRNA	chr13	19837163	19837186	-	1	0	AGO2	7mer-m8	gcgguuAUAAAUG-C-ACGACGAu	| ||| | | |||||||	uuuuuuUUUUUCCAGAUGCUGCUg	1
MIMAT0000069	hsa-miR-16-5p	ENSG00000277151	AL138820.1	lincRNA	chr13	33362181	33362202	+	1	0	AGO2	7mer-m8	gcgguuauaAAUGCACGACGAu	|||| |||||||	cuucuugccUUACUUGCUGCUu	4
MIMAT0000069	hsa-miR-16-5p	ENSG00000231856	AL162377.1	antisense	chr13	52379061	52379081	+	1	0	AGO1-4	7mer-m8	gcgguuauaAAUGCACGACGAu	|||| |||||||	augggggucUUAC-UGCUGCUg	4
MIMAT0000069	hsa-miR-16-5p	ENSG00000273784	AL137058.2	processed_transcript	chr13	53201598	53201619	+	1	0	AGO1-4	7mer-m8	gcgguuauaaaUGCACGACGAu	|: |||||||	guggcagcugcAUCUGCUGCUc	6
MIMAT0000069	hsa-miR-16-5p	ENSG00000230223	ATXN8OS	antisense	chr13	70713502	70713524	+	2	0	AGO1-4	7mer-m8	gcGGUUAUAA--AUGCACGACGAu	|:| || | ||| |||||||	uaCUACUACUACUAC-UGCUGCUg	2
MIMAT0000069	hsa-miR-16-5p	ENSG00000230223	ATXN8OS	antisense	chr13	70713520	70713542	+	2	0	AGO1-4	7mer-m8	gcGGUUAUAAAUGC-ACGACGAu	|:: |: | :| |||||||	ugCUGCUGCUGCUGCUGCUGCUg	2
MIMAT0000069	hsa-miR-16-5p	ENSG00000230223	ATXN8OS	antisense	chr13	70713538	70713560	+	2	0	AGO1-4	7mer-m8	gcGGUUAUAAAUGC-ACGACGAu	|:: |: | :| |||||||	ugCUGCUGCUGCUGCUGCUGCUg	2
MIMAT0000069	hsa-miR-16-5p	ENSG00000282864	AL356118.1	TEC	chr13	92138496	92138517	+	1	0	AGO2	7mer-m8	gcgguuauaaauGCACGACGAu	| |||||||	uuccuacccgacCCUGCUGCUu	0
MIMAT0000069	hsa-miR-16-5p	ENSG00000258441	LINC00641	processed_transcript	chr14	21671664	21671686	-	2	0	AGO1-4,AGO2	7mer-m8	gcGGUUA-UAAAUGCACGACGAu	:||:| | ||: |||||||	ccUCAGUGAAGUAUAUGCUGCUu	10
MIMAT0000069	hsa-miR-16-5p	ENSG00000257636	G2E3-AS1	antisense	chr14	30942754	30942774	-	1	0	AGO2	7mer-m8	gcGGUUAUAAAUGCACGACGAu	|::| | || : |||||||	ggCUGAGAAUU-UUUGCUGCUu	1
MIMAT0000069	hsa-miR-16-5p	ENSG00000279423	AL445363.3	TEC	chr14	35010773	35010794	+	1	0	AGO1-4	7mer-m8	gcgguuauAAAUGCACGACGAu	|| |: |||||||	cuaggcccUUCAUCUGCUGCUc	2
MIMAT0000069	hsa-miR-16-5p	ENSG00000258708	SLC25A21-AS1	antisense	chr14	37642935	37642956	+	2	0	AGO2	7mer-m8	gcgguuauaaaUGCACGACGAu	|| |||||||	gaauuggggagACUUGCUGCUu	11
MIMAT0000069	hsa-miR-16-5p	ENSG00000259070	LINC00639	lincRNA	chr14	39386032	39386054	-	1	0	AGO2	7mer-m8	gcgGUUAUA-AAUGCACGACGAu	:|| || | |: |||||||	augUAAGAUGUGAUUUGCUGCUc	9
MIMAT0000069	hsa-miR-16-5p	ENSG00000257621	PSMA3-AS1	antisense	chr14	58735508	58735529	-	1	0	AGO1-4	7mer-m8	gcggUUAUAAAUGCACGACGAu	|| : | || |||||||	aguaAAAGAUAACAUGCUGCUc	7
MIMAT0000069	hsa-miR-16-5p	ENSG00000232774	AL355916.1	lincRNA	chr14	62037325	62037346	+	2	0	AGO1-4,AGO2	7mer-m8	gcgguuauaaaugCACGACGAu	||||||||	cucucugaccucaGUGCUGCUg	9
MIMAT0000069	hsa-miR-16-5p	ENSG00000259062	ACTN1-AS1	antisense	chr14	69448002	69448022	+	2	0	AGO1-4	7mer-m8	gcggUUAUAAAUGCACGACGAu	|| | || |||||||	ucagAAGAGCCAC-UGCUGCUg	8
MIMAT0000069	hsa-miR-16-5p	ENSG00000205562	AL049775.1	lincRNA	chr14	85995118	85995139	-	1	0	AGO2	7mer-m8	gcgguuauaaaugcACGACGAu	|||||||	agaggcugugggaaUGCUGCUu	14
MIMAT0000069	hsa-miR-16-5p	ENSG00000278576	AL162171.3	sense_intronic	chr14	89056736	89056756	+	2	0	AGO1-4	7mer-m8	gcGGUUAUAAAUGCACGACGAu	|| :|: ||:| |||||||	ucCCCGUGCUUGC-UGCUGCUc	4
MIMAT0000069	hsa-miR-16-5p	ENSG00000214548	MEG3	lincRNA	chr14	101311893	101311915	+	1	0	AGO1-4	7mer-m8	gcgGU-UAUAAAUGCACGACGAu	|| ||:| | |||||||	acaCACAUGUGGCCUUGCUGCUg	13
MIMAT0000069	hsa-miR-16-5p	ENSG00000225746	MEG8	lincRNA	chr14	101364028	101364054	+	1	0	AGO2	7mer-m8	gcgguuAUAAAU-----GCACGACGAu	|||||| | |||||||	agaguuUAUUUAACCACCUUGCUGCUg	9
MIMAT0000069	hsa-miR-16-5p	ENSG00000258399	AL117190.1	lincRNA	chr14	101364028	101364054	+	1	0	AGO2	7mer-m8	gcgguuAUAAAU-----GCACGACGAu	|||||| | |||||||	agaguuUAUUUAACCACCUUGCUGCUg	13
MIMAT0000069	hsa-miR-16-5p	ENSG00000258701	LINC00638	lincRNA	chr14	105289395	105289416	+	1	0	AGO1-4	7mer-m8	gcGGUUAUAAAUGCACGACGAu	|| | | | | |||||||	cgCCCAGCUGUCCAUGCUGCUg	8
MIMAT0000069	hsa-miR-16-5p	ENSG00000258701	LINC00638	lincRNA	chr14	105289734	105289755	+	1	0	AGO1-4	7mer-m8	gcgguuauaaaugCACGACGAu	||||||||	ugcgcaaccagugGUGCUGCUg	8
MIMAT0000069	hsa-miR-16-5p	ENSG00000226777	FAM30A	lincRNA	chr14	106390478	106390499	+	1	0	AGO1-4	7mer-m8	gcgguuauaaaugcACGACGAu	|||||||	gagagggaaagggaUGCUGCUg	1
MIMAT0000069	hsa-miR-16-5p	ENSG00000187951	ARHGAP11B	processed_transcript	chr15	31061729	31061750	+	1	0	AGO1-4	7mer-m8	gcGGUUAUAAAUGCACGACGAu	|| |:||| | |||||||	gcCCCCUGUUUUCAUGCUGCUg	2
MIMAT0000069	hsa-miR-16-5p	ENSG00000259772	AC012236.1	lincRNA	chr15	31515562	31515583	-	1	0	AGO1-4	8mer	gcgguuauaaaUGCACGACGAu	|| |||||||	aagagaggggcACCUGCUGCUa	0
MIMAT0000069	hsa-miR-16-5p	ENSG00000259254	AC022405.1	sense_intronic	chr15	40935299	40935321	+	1	0	AGO2	7mer-m8	gcgGUUAUAAAUG-CACGACGAu	| || | || |||||||	agaCUAUCAUAACUUUGCUGCUu	1
MIMAT0000069	hsa-miR-16-5p	ENSG00000251161	AC020661.1	lincRNA	chr15	41201189	41201209	+	2	0	AGO2	7mer-m8	gcggUUAUAAAUGCACGACGAu	|| | | :||||||||	uugaAAGACAU-UGUGCUGCUg	2
MIMAT0000069	hsa-miR-16-5p	ENSG00000244879	GABPB1-AS1	antisense	chr15	50653088	50653109	+	3	0	AGO1,AGO2	8mer	gcgguUAUAAAUGCACGACGAu	| || | : |||||||	gaaauACAUCUCUUUGCUGCUa	4
MIMAT0000069	hsa-miR-16-5p	ENSG00000244879	GABPB1-AS1	antisense	chr15	50657646	50657668	+	1	0	AGO1-4	7mer-m8	gcggUUAUAAAUGC-ACGACGAu	||| ||| :| |||||||	auagAAUUUUUCUGCUGCUGCUc	4
MIMAT0000069	hsa-miR-16-5p	ENSG00000259673	IQCH-AS1	lincRNA	chr15	67699675	67699696	-	2	0	AGO1-4,AGO2	8mer	gcgguUAUAAAUGCACGACGAu	:|: | ||||||||||	ugauuGUGGUGACGUGCUGCUa	5
MIMAT0000069	hsa-miR-16-5p	ENSG00000260586	AC064799.2	sense_intronic	chr15	71640686	71640708	+	1	0	AGO1-4	7mer-m8	gcGGUUAUAAAUGC-ACGACGAu	:::||: | :| |||||||	aaUUGAUGCUGUUGUUGCUGCUc	4
MIMAT0000069	hsa-miR-16-5p	ENSG00000260274	AC068338.2	lincRNA	chr15	75661821	75661842	+	1	0	AGO1-4	7mer-m8	gcgGUUAUAAAUGCACGACGAu	||| : | || |||||||	aaaCAAAGAUAACCUGCUGCUg	4
MIMAT0000069	hsa-miR-16-5p	ENSG00000272888	LINC01578	processed_transcript	chr15	93427001	93427021	+	1	0	AGO1-4	7mer-m8	gcgGUUAUAAAUGCACGACGAu	|:| | ||| |||||||	augCGA-AGGUACUUGCUGCUu	6
MIMAT0000069	hsa-miR-16-5p	ENSG00000259583	AC015712.2	antisense	chr15	101459010	101459031	-	1	0	AGO2	7mer-m8	gcgguuauaaaUGCACGACGAu	|: |||||||	gugugcaaagaAUCUGCUGCUc	9
MIMAT0000069	hsa-miR-16-5p	ENSG00000282907	Z98883.1	processed_transcript	chr16	626143	626164	+	1	0	AGO1-4	7mer-m8	gcgguuauaaAUGCACGACGAu	| :||||||||	cacgguggccUCUGUGCUGCUg	0
MIMAT0000069	hsa-miR-16-5p	ENSG00000282907	Z98883.1	processed_transcript	chr16	626170	626191	+	1	0	AGO1-4	7mer-m8	gcgguuauaaauGCACGACGAu	| |||||||	ggcccugggccuCAUGCUGCUg	0
MIMAT0000069	hsa-miR-16-5p	ENSG00000260293	AC106820.4	sense_intronic	chr16	2531533	2531554	+	1	0	AGO1-4	7mer-m8	gcGGUUAUAAAUGCACGACGAu	:||| || :||||||||	aaUCAAAAUGCCUGUGCUGCUg	5
MIMAT0000069	hsa-miR-16-5p	ENSG00000260565	ERVK13-1	processed_transcript	chr16	2713769	2713788	-	1	0	AGO2	7mer-m8	gcGGUUAUAAAUGCACGACGAu	|| | | || ||||||||	cgCCUACA-CUA-GUGCUGCUu	6
MIMAT0000069	hsa-miR-16-5p	ENSG00000263072	ZNF213-AS1	antisense	chr16	3179234	3179257	-	1	0	AGO1-4	8mer	gcGGUUAUAAAUGC--ACGACGAu	|||: | ||:| |||||||	ggCCAGAAGGUAUGGCUGCUGCUa	3
MIMAT0000069	hsa-miR-16-5p	ENSG00000280063	AC012676.5	TEC	chr16	4397835	4397858	-	3	0	AGO1-4,AGO2	7mer-m8	gcGGUUAUAAAUGC--ACGACGAu	|| :|: || :| |||||||	auCCUGUGCUUCUGACUGCUGCUc	7
MIMAT0000069	hsa-miR-16-5p	ENSG00000260280	SLX1B-SULT1A4	processed_transcript	chr16	29467163	29467184	+	1	1	AGO1-4	7mer-m8	gcgguuauaaaUGCACGACGAu	:| |||||||	gggauccagggGCCUGCUGCUc	1
MIMAT0000069	hsa-miR-16-5p	ENSG00000260114	AC120114.2	sense_intronic	chr16	29932403	29932426	-	1	0	AGO2	7mer-m8	gcGGUUAUAAAU--GCACGACGAu	:||| || || | |||||||	uuUCAAGAUCUAUUCAUGCUGCUc	6
MIMAT0000069	hsa-miR-16-5p	ENSG00000260899	AC106886.2	processed_transcript	chr16	30753122	30753144	+	2	0	AGO2	7mer-m8	gcgguuauaaAUGC-ACGACGAu	| || |||||||	ccaucccccaUCCGCUGCUGCUg	3
MIMAT0000069	hsa-miR-16-5p	ENSG00000261241	LINC02128	lincRNA	chr16	50934575	50934595	+	1	0	AGO1-4	7mer-m8	gcGGUUAUAAAUGCACGACGAu	:||: | |:| |||||||	cgUCAG-ACCUGCCUGCUGCUu	3
MIMAT0000069	hsa-miR-16-5p	ENSG00000279722	AC007342.7	TEC	chr16	53523303	53523324	-	1	0	AGO2	7mer-m8	gcgguuAUAAAUGCACGACGAu	| || |:||||||||	aauucuUUUUCAUGUGCUGCUu	14
MIMAT0000069	hsa-miR-16-5p	ENSG00000261742	LINC00922	lincRNA	chr16	65318565	65318586	-	1	0	AGO1-4	7mer-m8	gcgguuauaaaugcACGACGAu	|||||||	gagcccugugagguUGCUGCUg	12
MIMAT0000069	hsa-miR-16-5p	ENSG00000263126	AC040162.3	lincRNA	chr16	67917437	67917457	+	2	0	AGO1-4	7mer-m8	gcgGUUAUAAAUGCACGACGAu	| ||| || |||||||	uugCUAUAAACAC-UGCUGCUu	3
MIMAT0000069	hsa-miR-16-5p	ENSG00000263276	AC020978.7	sense_overlapping	chr16	68260652	68260676	+	6	0	AGO1-4,AGO2	7mer-m8	gcgguuAUAAA---UGCACGACGAu	|:||| | ||||||||	cucucuUGUUUCCGAGGUGCUGCUu	3
MIMAT0000069	hsa-miR-16-5p	ENSG00000263276	AC020978.7	sense_overlapping	chr16	68261596	68261617	+	1	0	AGO1-4	7mer-m8	gcgguuauaaaugCACGACGAu	||||||||	caaagacacccugGUGCUGCUg	3
MIMAT0000069	hsa-miR-16-5p	ENSG00000196696	AC009022.1	processed_transcript	chr16	70068109	70068131	-	18	0	AGO1,AGO1-4,AGO2	7mer-m8	gcGGU-UAUA-AAUGCACGACGAu	:|| |||| ||| ||||||||	ugUCAUAUAUCUUA-GUGCUGCUg	7
MIMAT0000069	hsa-miR-16-5p	ENSG00000261008	LINC01572	lincRNA	chr16	72459803	72459825	-	1	0	AGO1-4	8mer	gcgguUAUAAAUGC-ACGACGAu	|||| || |||||||	guaucAUAUACCCGCUGCUGCUa	0
MIMAT0000069	hsa-miR-16-5p	ENSG00000261008	LINC01572	lincRNA	chr16	72459898	72459919	-	1	0	AGO1-4	7mer-m8	gcgguuauAAAUGCACGACGAu	|| : |||||||	cuugcgccUUCGGUUGCUGCUu	0
MIMAT0000069	hsa-miR-16-5p	ENSG00000259768	AC004943.2	antisense	chr16	72821476	72821496	+	1	0	AGO2	7mer-m8	gcGGUUAUAAAUGCACGACGAu	:::: :||| | |||||||	cuUUGGCGUUU-CUUGCUGCUc	6
MIMAT0000069	hsa-miR-16-5p	ENSG00000259768	AC004943.2	antisense	chr16	72821999	72822019	+	1	0	AGO1-4	7mer-m8	gcgGUUAUAAAUGCACGACGAu	|| | |||:| |||||||	cugCACUUUUUGC-UGCUGCUg	6
MIMAT0000069	hsa-miR-16-5p	ENSG00000259768	AC004943.2	antisense	chr16	72822020	72822043	+	1	0	AGO1-4	7mer-m8	gcgGUUAUAAAU-GC-ACGACGAu	| :|| ||: || |||||||	cugCUGUAGUUGCCGCUGCUGCUg	6
MIMAT0000069	hsa-miR-16-5p	ENSG00000261837	AC046158.2	sense_intronic	chr16	78569229	78569250	+	2	0	AGO1-4	7mer-m8	gcggUUAUAAAUGCACGACGAu	::|| | || |||||||	uaugGGUAAUGACUUGCUGCUu	1
MIMAT0000069	hsa-miR-16-5p	ENSG00000278716	AC133540.1	lincRNA	chr16	85523749	85523769	+	1	0	AGO1-4	7mer-m8	gcgguuAUAAAUGCACGACGAu	|: | :| |||||||	uuggccUGCUGGC-UGCUGCUc	3
MIMAT0000069	hsa-miR-16-5p	ENSG00000278716	AC133540.1	lincRNA	chr16	85524164	85524184	+	3	0	AGO1-4	7mer-m8	gcGGUUAUAAAUGCACGACGAu	:|: || | | |||||||	gcUCGCUAGCU-CCUGCUGCUc	3
MIMAT0000069	hsa-miR-16-5p	ENSG00000268388	FENDRR	lincRNA	chr16	86522329	86522354	-	1	0	AGO2	7mer-m8	gcggUUAUA--A--AUGCACGACGAu	||||| | || |||||||	uaggAAUAUCCUGCAACCUGCUGCUc	11
MIMAT0000069	hsa-miR-16-5p	ENSG00000276337	AC105429.1	sense_intronic	chr16	87506099	87506120	-	1	0	AGO2	7mer-m8	gcgguuauaaaugCACGACGAu	||||||||	ccgcgccacagcgGUGCUGCUg	7
MIMAT0000069	hsa-miR-16-5p	ENSG00000260498	AC126696.3	lincRNA	chr16	87812556	87812576	-	1	0	AGO1-4	7mer-m8	gcgguuaUAAAUGCACGACGAu	|| :| |||||||	aagcuccAUCGGC-UGCUGCUg	0
MIMAT0000069	hsa-miR-16-5p	ENSG00000261546	AC135782.3	antisense	chr16	89181294	89181314	-	1	0	AGO1-4	7mer-m8	gcgguuauaaaUGCACGACGAu	|| |||||||	ccucuccuggcAC-UGCUGCUg	2
MIMAT0000069	hsa-miR-16-5p	ENSG00000261692	AC092120.1	sense_intronic	chr16	89486624	89486645	-	1	0	AGO2	7mer-m8	gcGGUUAUAAAUGCACGACGAu	:|: |: | | |||||||	ccUCGCUGGCUUCCUGCUGCUg	3
MIMAT0000069	hsa-miR-16-5p	ENSG00000267532	MIR497HG	antisense	chr17	6920948	6920970	-	16	0	AGO1-4,AGO2	7mer-m8	gcGGUUAUAAAUG-CACGACGAu	|||||||| :| ||||||||	ugCCAAUAUUGGCUGUGCUGCUc	10
MIMAT0000069	hsa-miR-16-5p	ENSG00000272884	AC113189.4	processed_transcript	chr17	7348451	7348476	+	2	0	AGO2	7mer-m8	gcGGUUAU--AAAUG-C-ACGACGAu	|||: : | |:| | |||||||	ccCCAGGGGCUCUGCUGAUGCUGCUg	3
MIMAT0000069	hsa-miR-16-5p	ENSG00000233223	AC016876.1	antisense	chr17	7485353	7485372	-	6	0	AGO1,AGO2,AGO3	7mer-m8	gcgGU-UAUAAAUGCACGACGAu	|| | |||| |||||||	uugCAUAAAUUU---UGCUGCUc	3
MIMAT0000069	hsa-miR-16-5p	ENSG00000178977	LINC00324	lincRNA	chr17	8124289	8124309	-	4	0	AGO1-4,AGO2	7mer-m8	gcgguuauaAAUGCACGACGAu	|||: |||||||	guccgcccgUUAU-UGCUGCUc	3
MIMAT0000069	hsa-miR-16-5p	ENSG00000239203	AC093484.1	processed_transcript	chr17	16330789	16330810	+	2	0	AGO1-4	7mer-m8	gcgguuauaaAUGCACGACGAu	| | |||||||	gguuggaaacUCCAUGCUGCUg	2
MIMAT0000069	hsa-miR-16-5p	ENSG00000267350	RP1-178F10.3	lincRNA	chr17	18227842	18227865	+	2	0	AGO1-4	7mer-m8	gcgguuAUAAAUGC--ACGACGAu	|:|| :|| |||||||	ugcuucUGUUGGCGCCUGCUGCUg	0
MIMAT0000069	hsa-miR-16-5p	ENSG00000272780	AC233702.9	processed_transcript	chr17	21436560	21436584	-	1	0	AGO2	7mer-m8	gcGGUUAUAAAUGC---ACGACGAu	||:| : ||| |||||||	gcCCGAGGGAAACGCCCUGCUGCUu	15
MIMAT0000069	hsa-miR-16-5p	ENSG00000265246	AC129926.1	lincRNA	chr17	25565091	25565114	-	1	0	AGO1-4	7mer-m8	gcGGUU-AUAAAUGC-ACGACGAu	|||: |: | :| |||||||	auCCAGCUGCCUCUGCUGCUGCUg	8
MIMAT0000069	hsa-miR-16-5p	ENSG00000265254	AC015917.2	antisense	chr17	26733609	26733631	+	1	0	AGO1-4	7mer-m8	gcgGUUAUAAAUGC-ACGACGAu	|| | | :| |||||||	gcaCAUGACUCCUGAUGCUGCUg	1
MIMAT0000069	hsa-miR-16-5p	ENSG00000214719	AC005562.1	processed_transcript	chr17	28962073	28962095	+	1	0	AGO2	7mer-m8	gcgGUUAUAAAUG-CACGACGAu	|| |:| | |||||||	ucaCACUGUCCCCAUUGCUGCUc	6
MIMAT0000069	hsa-miR-16-5p	ENSG00000278954	AC130686.1	TEC	chr17	39822621	39822647	+	1	0	AGO1-4	7mer-m8	gcgGUUAUAAAUGC-----ACGACGAu	::||: | ||| |||||||	cuaUGAUGAUGACGGCAGCUGCUGCUg	3
MIMAT0000069	hsa-miR-16-5p	ENSG00000236194	AC099811.1	sense_intronic	chr17	40424477	40424498	-	2	0	AGO1-4,AGO2	8mer	gcggUUAUAAAUGCACGACGAu	|| || | ||||||||	cagaAAAAUGGAGGUGCUGCUa	5
MIMAT0000069	hsa-miR-16-5p	ENSG00000233175	AC008105.1	antisense	chr17	43315940	43315961	-	1	0	AGO1-4	7mer-m8	gcgguuauaaaugCACGACGAu	||||||||	gcuuuucaaagcgGUGCUGCUc	2
MIMAT0000069	hsa-miR-16-5p	ENSG00000263412	AC004477.1	processed_transcript	chr17	46122823	46122844	-	1	0	AGO1-4	7mer-m8	gcgguuauaaaugcACGACGAu	|||||||	cugguaggaaaagcUGCUGCUg	3
MIMAT0000069	hsa-miR-16-5p	ENSG00000279207	AC015813.6	TEC	chr17	56174979	56175002	+	1	0	AGO1-4	7mer-m8	gcGGUUAUAA--AUGCACGACGAu	:||:|||| |:: |||||||	gcUCAGUAUUGGUGUCUGCUGCUg	11
MIMAT0000069	hsa-miR-16-5p	ENSG00000267280	TBX2-AS1	antisense	chr17	59472768	59472789	-	1	0	AGO1-4	7mer-m8	gcGGUUAUAAAUGCACGACGAu	|:|| | ||||||||	ucCUAAGAAGCCGGUGCUGCUg	7
MIMAT0000069	hsa-miR-16-5p	ENSG00000279133	AC018628.1	TEC	chr17	60081721	60081743	-	16	0	AGO1,AGO1-4,AGO2,AGO3	7mer-m8	gcgguuAUA-AAUGCACGACGAu	||| |:: |||||||	acugccUAUCCUGUAUGCUGCUu	4
MIMAT0000069	hsa-miR-16-5p	ENSG00000279133	AC018628.1	TEC	chr17	60081813	60081834	-	17	0	AGO1,AGO1-4,AGO2,AGO3	7mer-m8	gcGGUUA-UAAAUGCACGACGAu	|: || ||| | ||||||||	uuCUUAUCAUUCA-GUGCUGCUc	4
MIMAT0000069	hsa-miR-16-5p	ENSG00000266402	SNHG25	lincRNA	chr17	62223609	62223630	+	8	0	AGO1-4,AGO2	7mer-m8	gcgguuauaaAUGCACGACGAu	| | |||||||	gaugucaucgUCCUUGCUGCUu	2
MIMAT0000069	hsa-miR-16-5p	ENSG00000234899	SOX9-AS1	processed_transcript	chr17	70106802	70106826	-	1	0	AGO2	7mer-m8	gcGGUUAU---AAAUGCACGACGAu	|:|||| || | |||||||	caCUAAUACACAUUCCUUGCUGCUg	6
MIMAT0000069	hsa-miR-16-5p	ENSG00000227036	LINC00511	lincRNA	chr17	70400304	70400326	-	2	0	AGO1-4,AGO2	8mer	gcggUUAUAAAUG-CACGACGAu	|:|:||| | |||||||	ggaaAGUGUUUCCUCUGCUGCUa	7
MIMAT0000069	hsa-miR-16-5p	ENSG00000163597	SNHG16	processed_transcript	chr17	74559232	74559253	+	19	0	AGO1,AGO1-4,AGO2,AGO3	8mer	gcgguuauaaaugcACGACGAu	|||||||	cacagcccugccucUGCUGCUa	5
MIMAT0000069	hsa-miR-16-5p	ENSG00000204282	TNRC6C-AS1	processed_transcript	chr17	76107237	76107258	-	1	0	AGO2	7mer-m8	gcgGUUAUAAAUGCACGACGAu	| :|: | ::||||||||	uugCUGUGAUCGUGUGCUGCUg	5
MIMAT0000069	hsa-miR-16-5p	ENSG00000262580	AC087741.1	antisense	chr17	78175166	78175187	-	1	0	AGO2	7mer-m8	gcggUUAUAAAUGCACGACGAu	:|| || :||||||||	uuggGAUCAUUCUGUGCUGCUg	4
MIMAT0000069	hsa-miR-16-5p	ENSG00000280248	AC124319.4	TEC	chr17	78313738	78313759	+	1	0	AGO2	7mer-m8	gcGGUUAUAAAUGCACGACGAu	|: | : | | ||||||||	caCUUACGAUGAGGUGCUGCUc	4
MIMAT0000069	hsa-miR-16-5p	ENSG00000265179	AP000894.2	processed_transcript	chr18	904545	904565	-	1	0	AGO2	8mer	gcgGUUAUAAAUGCACGACGAu	|:: | |:| |||||||	cugCGGCUUCUGC-UGCUGCUa	18
MIMAT0000069	hsa-miR-16-5p	ENSG00000265413	AP001094.2	sense_intronic	chr18	8404387	8404408	+	1	0	AGO2	7mer-m8	gcgguuauaAAUGCACGACGAu	| || |||||||	ugaguuggaUCACAUGCUGCUg	12
MIMAT0000069	hsa-miR-16-5p	ENSG00000265948	AC015878.2	sense_intronic	chr18	18897631	18897651	+	2	0	AGO1-4	7mer-m8	gcggUUAUAAAUGCACGACGAu	|:|| | |: |||||||	aagaAGUA-UGAUCUGCUGCUc	1
MIMAT0000069	hsa-miR-16-5p	ENSG00000265948	AC015878.2	sense_intronic	chr18	18897696	18897718	+	2	0	AGO1-4	7mer-m8	gcGGUUAUAAAUG-CACGACGAu	:||:| | :| |||||||	agUCAGUUUCAGCUCUGCUGCUu	1
MIMAT0000069	hsa-miR-16-5p	ENSG00000265750	AC090772.3	lincRNA	chr18	21739600	21739623	-	1	0	AGO1-4	7mer-m8	gcggUUAUAAAUGC--ACGACGAu	| | || ::| |||||||	agugACUUUUGGUGGAUGCUGCUg	5
MIMAT0000069	hsa-miR-16-5p	ENSG00000274828	AC068473.5	lincRNA	chr18	77438036	77438055	-	2	0	AGO1,AGO1-4	7mer-m8	gcggUUAUAAAUGCACGACGAu	| ||| | | |||||||	uuugACUAUCU-C-UGCUGCUu	8
MIMAT0000069	hsa-miR-16-5p	ENSG00000267270	PARD6G-AS1	antisense	chr18	77906649	77906670	+	1	0	AGO1-4	7mer-m8	gcggUUAUAAAUGCACGACGAu	|||: | |||||||	ccggAAUGGGGAACUGCUGCUg	3
MIMAT0000069	hsa-miR-16-5p	ENSG00000278000	AC139100.2	sense_intronic	chr18	77920040	77920061	+	2	0	AGO1,AGO2	7mer-m8	gcgguuauaaaUGCACGACGAu	|| |||||||	cagcacucaacACAUGCUGCUc	4
MIMAT0000069	hsa-miR-16-5p	ENSG00000269044	AC024075.2	sense_intronic	chr19	16745672	16745694	-	3	0	AGO1,AGO1-4	8mer	gcGGUUAUAAAUG-CACGACGAu	|:| ||| :| ||||||||	ggCUAUUAUGAGCAGUGCUGCUa	7
MIMAT0000069	hsa-miR-16-5p	ENSG00000261824	LINC00662	lincRNA	chr19	28267044	28267063	-	1	0	AGO2	7mer-m8	gcggUUAUAAAUGCACGACGAu	|||: ||| |||||||	ccugAAUG-GUAC-UGCUGCUg	10
MIMAT0000069	hsa-miR-16-5p	ENSG00000261824	LINC00662	lincRNA	chr19	28281910	28281930	-	10	0	AGO1,AGO1-4,AGO2	8mer	gcGGUUAUAAAUGCACGACGAu	::||| |||:: |||||||	ugUUAAU-UUUGUAUGCUGCUa	10
MIMAT0000069	hsa-miR-16-5p	ENSG00000261824	LINC00662	lincRNA	chr19	28282255	28282280	-	8	0	AGO1,AGO1-4,AGO2	7mer-m8	gcggUUAUAAA----UGCACGACGAu	| ||||| |: |||||||	aaaaAUUAUUUGACCAUAUGCUGCUu	10
MIMAT0000069	hsa-miR-16-5p	ENSG00000268751	SCGB1B2P	lincRNA	chr19	35067757	35067778	-	1	1	AGO2	7mer-m8	gcgguuauaaauGCACGACGAu	| |||||||	ccuagcucccgcCCUGCUGCUg	6
MIMAT0000069	hsa-miR-16-5p	ENSG00000280106	AC008555.8	TEC	chr19	35441051	35441072	-	8	0	AGO1,AGO1-4,AGO2	7mer-m8	gcGGUUAUAAAUGCACGACGAu	:|| | || : |||||||	agUCACUUCUUUUUUGCUGCUu	6
MIMAT0000069	hsa-miR-16-5p	ENSG00000236144	TMEM147-AS1	antisense	chr19	36034677	36034698	-	1	0	AGO1-4	7mer-m8	gcgguuauaAAUGCACGACGAu	||: |||||||	augggccccUUGGCUGCUGCUu	1
MIMAT0000069	hsa-miR-16-5p	ENSG00000232677	LINC00665	lincRNA	chr19	36804285	36804306	-	1	0	AGO1-4	7mer-m8	gcgguuauaaaugcACGACGAu	|||||||	gauacugcuccuuuUGCUGCUu	6
MIMAT0000069	hsa-miR-16-5p	ENSG00000268262	AC011445.1	sense_overlapping	chr19	39805905	39805927	-	1	0	AGO1	7mer-m8	gcgguuauAAAUGC-ACGACGAu	||| :| |||||||	cccugcccUUUCUGCUGCUGCUc	4
MIMAT0000069	hsa-miR-16-5p	ENSG00000279759	AC118344.2	TEC	chr19	40863558	40863581	+	1	0	AGO1-4	7mer-m8	gcggUUAUAA-AU-GCACGACGAu	||| || || : |||||||	ucaaAAUUUUCUAUUCUGCUGCUc	7
MIMAT0000069	hsa-miR-16-5p	ENSG00000213904	LIPE-AS1	antisense	chr19	42929087	42929110	+	2	0	AGO1-4,AGO2	7mer-m8	gcGGUUAUA-AAUGC-ACGACGAu	||: ||| | :| |||||||	gcCCGUUAUCCUCUGAUGCUGCUc	2
MIMAT0000069	hsa-miR-16-5p	ENSG00000186019	AC021092.1	antisense	chr19	44610280	44610300	-	1	0	AGO2	7mer-m8	gcgguuAUAAAUGCACGACGAu	||| || |||||||	aacgcuUAUACAC-UGCUGCUg	5
MIMAT0000069	hsa-miR-16-5p	ENSG00000186019	AC021092.1	antisense	chr19	44612192	44612216	-	11	0	AGO1,AGO2,AGO3	7mer-m8	gcgGUUAUA--AA-UGCACGACGAu	||||:| || | |||||||	guaCAAUGUUCUUCCCAUGCUGCUc	5
MIMAT0000069	hsa-miR-16-5p	ENSG00000279861	AC073548.1	TEC	chr19	47991590	47991611	-	4	0	AGO1-4,AGO2	7mer-m8	gcgguuauaaauGCACGACGAu	| |||||||	guggcucaccacCAUGCUGCUg	3
MIMAT0000069	hsa-miR-16-5p	ENSG00000273189	AC010619.2	processed_transcript	chr19	49978947	49978968	+	1	0	AGO2	7mer-m8	gcGGUUAUAAAUGCACGACGAu	|| || | | |||||||	gaCCUAUCUCCUCCUGCUGCUg	5
MIMAT0000069	hsa-miR-16-5p	ENSG00000267890	AC010624.2	lincRNA	chr19	50579099	50579119	+	2	0	AGO1-4	8mer	gcgguuauaaAUGCACGACGAu	|:| |||||||	guccccccacUGC-UGCUGCUa	8
MIMAT0000069	hsa-miR-16-5p	ENSG00000267149	AC011476.2	processed_transcript	chr19	55559881	55559902	-	1	0	AGO1-4	7mer-m8	gcgguuauaaaUGCACGACGAu	|| |||||||	ucucuugacaaACUUGCUGCUg	5
MIMAT0000069	hsa-miR-16-5p	ENSG00000276570	AC010327.5	processed_transcript	chr19	55738852	55738873	-	2	0	AGO2	7mer-m8	gcgguuauaaaUGCACGACGAu	:| |||||||	ccugcagcccgGCCUGCUGCUg	6
MIMAT0000069	hsa-miR-16-5p	ENSG00000268205	AC005261.1	lincRNA	chr19	57816519	57816539	+	15	0	AGO1,AGO1-4,AGO2,AGO3	7mer-m8	gcGGUUAUAAAUGCACGACGAu	|::|| | | |||||||	caCUGAU-UAAAACUGCUGCUu	7
MIMAT0000069	hsa-miR-16-5p	ENSG00000267858	MZF1-AS1	antisense	chr19	59086105	59086126	+	6	0	AGO1,AGO2	7mer-m8	gcGGUUAUAAAUGCACGACGAu	|:|: || | |||||||	ucCUAGAAUCAUCUUGCUGCUu	8
MIMAT0000069	hsa-miR-16-5p	ENSG00000277938	AL035252.3	lincRNA	chr20	25210894	25210914	+	1	0	AGO1-4	7mer-m8	gcGGUUAUAAAUGCACGACGAu	|:|: | || |||||||	cuCUAGGCCUCAC-UGCUGCUu	3
MIMAT0000069	hsa-miR-16-5p	ENSG00000272945	AL356299.2	sense_intronic	chr20	32874022	32874042	-	1	0	AGO1-4	7mer-m8	gcgGUUAUAAAUGCACGACGAu	:|| ||| :| |||||||	cgaUAACAUUAGC-UGCUGCUu	6
MIMAT0000069	hsa-miR-16-5p	ENSG00000224397	SMIM25	lincRNA	chr20	48894769	48894789	+	1	0	AGO1-4	7mer-m8	gcgguuauaaaUGCACGACGAu	|| |||||||	ccacugccaccAC-UGCUGCUc	5
MIMAT0000069	hsa-miR-16-5p	ENSG00000268858	AL118506.1	antisense	chr20	62493517	62493538	-	1	0	AGO1-4	7mer-m8	gcgguuauaaaugCACGACGAu	||||||||	gaagggcacgccaGUGCUGCUg	9
MIMAT0000069	hsa-miR-16-5p	ENSG00000237945	LINC00649	antisense	chr21	35335672	35335692	+	6	0	AGO1,AGO2	7mer-m8	gcgguuaUAAAUGCACGACGAu	|| || ||||||||	ugacuucAUCUA-GUGCUGCUc	4
MIMAT0000069	hsa-miR-16-5p	ENSG00000272657	AP000317.2	processed_transcript	chr21	35497636	35497656	+	6	0	AGO1-4	8mer	gcgguuauaaaUGCACGACGAu	|| |||||||	aacagccagagAC-UGCUGCUa	6
MIMAT0000069	hsa-miR-16-5p	ENSG00000242553	AP001432.1	lincRNA	chr21	38609822	38609842	+	4	0	AGO1-4	7mer-m8	gcGGUUAUAAAUGCACGACGAu	:||:| | || |||||||	acUCAGUCAUCAC-UGCUGCUu	6
MIMAT0000069	hsa-miR-16-5p	ENSG00000230061	TRPM2-AS	antisense	chr21	45835512	45835533	-	2	0	AGO2	7mer-m8	gcgguuauaaaugcACGACGAu	|||||||	caugggucuccugaUGCUGCUg	0
MIMAT0000069	hsa-miR-16-5p	ENSG00000182912	TSPEAR-AS2	antisense	chr21	45938869	45938890	+	1	0	AGO1-4	7mer-m8	gcGGUUAUAAAUGC-ACGACGAu	||| ||| || |||||||	agCCACCCUUU-CGUUGCUGCUc	0
MIMAT0000069	hsa-miR-16-5p	ENSG00000183250	LINC01547	lincRNA	chr21	46352866	46352887	-	1	0	AGO1-4	7mer-m8	gcgguuauaaaugcACGACGAu	|||||||	ccggccccguccucUGCUGCUg	2
MIMAT0000069	hsa-miR-16-5p	ENSG00000224413	AP001476.1	lincRNA	chr21	47458600	47458622	+	2	0	AGO1-4	7mer-m8	gcgguuauaaauGC-ACGACGAu	|| |||||||	gccgggcgagccCGAUGCUGCUc	7
MIMAT0000069	hsa-miR-16-5p	ENSG00000215424	MCM3AP-AS1	antisense	chr21	47669598	47669620	+	2	0	AGO1-4	8mer	gcggUUAU-AAAUGCACGACGAu	|||| | | |||||||	aaaaAAUACUGCAGCUGCUGCUa	3
MIMAT0000069	hsa-miR-16-5p	ENSG00000215424	MCM3AP-AS1	antisense	chr21	47671467	47671488	+	13	0	AGO1-4,AGO2	8mer	gcgguuauaaaugcACGACGAu	|||||||	caucugauccccuuUGCUGCUa	3
MIMAT0000069	hsa-miR-16-5p	ENSG00000271127	AP000526.1	sense_intronic	chr22	16180709	16180728	-	1	0	AGO1-4	8mer	gcGGUUAUAAAUGCACGACGAu	|||| | :| |||||||	agCCAA-CUAGGC-UGCUGCUa	4
MIMAT0000069	hsa-miR-16-5p	ENSG00000283633	AP000547.3	lincRNA	chr22	17082806	17082826	+	1	0	AGO1-4	7mer-m8	gcGGUUAUAAAUGCACGACGAu	||::|| |:| |||||||	ucCCGGUACCUGC-UGCUGCUc	0
MIMAT0000069	hsa-miR-16-5p	ENSG00000093100	AC016026.1	processed_transcript	chr22	18273366	18273387	-	3	0	AGO2	7mer-m8	gcGGUUAUAAAUGCACGACGAu	| :||: ::||||||||	cuCAGAUGCCCGUGUGCUGCUu	12
MIMAT0000069	hsa-miR-16-5p	ENSG00000285314	AC002470.2	processed_transcript	chr22	21348848	21348869	+	4	0	AGO1,AGO2	7mer-m8	gcgguuauaaaUGCACGACGAu	|:||||||||	ccauguggaggAUGUGCUGCUc	0
MIMAT0000069	hsa-miR-16-5p	ENSG00000285314	AC002470.2	processed_transcript	chr22	21351547	21351568	+	1	0	AGO2	7mer-m8	gcgguuauaaaugcACGACGAu	|||||||	gcugagccagcagcUGCUGCUg	0
MIMAT0000069	hsa-miR-16-5p	ENSG00000272973	AP000350.5	antisense	chr22	24198790	24198814	-	1	0	AGO2	7mer-m8	gcgguuAUAAA-UG--CACGACGAu	|:||| || |||||||	gguuuuUGUUUGACUUUUGCUGCUc	10
MIMAT0000069	hsa-miR-16-5p	ENSG00000253352	TUG1	bidirectional_promoter_lncRNA	chr22	31368593	31368614	+	1	0	AGO2	7mer-m8	gcGGUUAUAAAUGCACGACGAu	::|:| | |::||||||||	gcUUAGUUUCUGUGUGCUGCUu	7
MIMAT0000069	hsa-miR-16-5p	ENSG00000237037	NDUFA6-AS1	processed_transcript	chr22	42528496	42528517	+	1	0	AGO2	7mer-m8	gcgguuauaaauGCACGACGAu	| |||||||	cgucucuucucuCUUGCUGCUu	9
MIMAT0000069	hsa-miR-16-5p	ENSG00000280434	AL031595.3	sense_overlapping	chr22	44547423	44547444	+	2	0	AGO1-4,AGO2	7mer-m8	gcgguuauaaAUGCACGACGAu	||:||||||||	gagacccaggUAUGUGCUGCUu	3
MIMAT0000069	hsa-miR-16-5p	ENSG00000280383	Z95331.1	sense_overlapping	chr22	46073188	46073214	+	2	0	AGO2	8mer	gcGGUUAUA-AAUGC----ACGACGAu	:||:| | ||::| |||||||	uaUCAGUUUCUUGUGGAGUUGCUGCUa	3
MIMAT0000069	hsa-miR-16-5p	ENSG00000205664	BX890604.1	lincRNA	chrX	3761775	3761797	-	2	0	AGO1-4	7mer-m8	gcgguuauaaauGC-ACGACGAu	|| |||||||	gcuaccuggggcCGUUGCUGCUu	2
MIMAT0000069	hsa-miR-16-5p	ENSG00000205664	BX890604.1	lincRNA	chrX	3761794	3761815	-	2	0	AGO1-4	8mer	gcgguuauaaaugcACGACGAu	|||||||	acgaggccggcggcUGCUGCUa	2
MIMAT0000069	hsa-miR-16-5p	ENSG00000234449	FAM239A	lincRNA	chrX	3800199	3800221	-	2	0	AGO1-4	7mer-m8	gcgguuauaaauGC-ACGACGAu	|| |||||||	gcuaccuggggcCGUUGCUGCUu	1
MIMAT0000069	hsa-miR-16-5p	ENSG00000234449	FAM239A	lincRNA	chrX	3800218	3800239	-	2	0	AGO1-4	8mer	gcgguuauaaaugcACGACGAu	|||||||	acgaggccggcggcUGCUGCUa	1
MIMAT0000069	hsa-miR-16-5p	ENSG00000205663	FAM239B	lincRNA	chrX	3838628	3838650	-	2	0	AGO1-4	7mer-m8	gcgguuauaaauGC-ACGACGAu	|| |||||||	gcuaccuggggcCGUUGCUGCUu	1
MIMAT0000069	hsa-miR-16-5p	ENSG00000205663	FAM239B	lincRNA	chrX	3838647	3838668	-	2	0	AGO1-4	8mer	gcgguuauaaaugcACGACGAu	|||||||	acgaggccggcggcUGCUGCUa	1
MIMAT0000069	hsa-miR-16-5p	ENSG00000260822	AC004656.1	sense_overlapping	chrX	24567646	24567670	+	7	0	AGO1,AGO2,AGO3	7mer-m8	gcGGUUAUAA--AU-GCACGACGAu	:|| |:|| | :||||||||	guUCAUUGUUACAAUUGUGCUGCUc	6
MIMAT0000069	hsa-miR-16-5p	ENSG00000260822	AC004656.1	sense_overlapping	chrX	24567878	24567899	+	3	0	AGO1,AGO2	7mer-m8	gcgguuauaaaUGCACGACGAu	|: |||||||	auauacacaccAUCUGCUGCUc	6
MIMAT0000069	hsa-miR-16-5p	ENSG00000229807	XIST	lincRNA	chrX	73045091	73045112	-	7	0	AGO2	7mer-m8	gcGGUUAUAAAUGCACGACGAu	||||| | |:: |||||||	ggCCAAUUUGUGUUUGCUGCUc	2
MIMAT0000069	hsa-miR-16-5p	ENSG00000229807	XIST	lincRNA	chrX	73063254	73063279	-	7	2	AGO2	7mer-m8	gcGGUUAU---AAA-UGCACGACGAu	||| || ||| : |||||||	ucCCAUUACCCUUUGGAUUGCUGCUg	2
MIMAT0000069	hsa-miR-16-5p	ENSG00000229807	XIST	lincRNA	chrX	73066998	73067021	-	19	0	AGO1,AGO2,AGO3	7mer-m8	gcgguUAU-AA-AUGCACGACGAu	||| || ||: |||||||	ugugcAUACUUAUAUUUGCUGCUg	2
MIMAT0000069	hsa-miR-16-5p	ENSG00000229807	XIST	lincRNA	chrX	73068620	73068643	-	8	0	AGO2	7mer-m8	gcgguuAUAAAUG--CACGACGAu	| |||:| |||||||	auguccUCUUUGCCAUUGCUGCUg	2
MIMAT0000069	hsa-miR-16-5p	ENSG00000229807	XIST	lincRNA	chrX	73071755	73071775	-	21	0	AGO1,AGO1-4,AGO2,AGO3	7mer-m8	gcgGUUAUAAAUGCACGACGAu	|| | ||| : |||||||	cuaCACU-UUUUUUUGCUGCUg	2
MIMAT0000069	hsa-miR-16-5p	ENSG00000271147	ARMCX5-GPRASP2	processed_transcript	chrX	101854694	101854715	+	1	0	AGO2	7mer-m8	gcgGUUAUAAAUGCACGACGAu	| :| | | | |||||||	ugaCUGUCUGUUCCUGCUGCUg	8
MIMAT0000069	hsa-miR-16-5p	ENSG00000261409	AL035425.3	sense_overlapping	chrX	107963509	107963533	-	14	0	AGO1,AGO2,AGO3	8mer	gcGGUU-AUA--AAUGCACGACGAu	|||: ||| | | |||||||	uuCCAGCUAUCAGUUCAUGCUGCUa	3
MIMAT0000069	hsa-miR-16-5p	ENSG00000261409	AL035425.3	sense_overlapping	chrX	107965554	107965577	-	12	0	AGO1,AGO2,AGO3	7mer-m8	gcGGUUA-UAA--AUGCACGACGAu	| :|| ||| ||| |||||||	ugCAGAUCAUUCAUAC-UGCUGCUu	3
MIMAT0000069	hsa-miR-16-5p	ENSG00000223749	MIR503HG	lincRNA	chrX	133677420	133677441	-	7	1	AGO1-4,AGO2	7mer-m8	gcggUUAUAAAUGCACGACGAu	|||: |:: |||||||	auugAAUGACUGUAUGCUGCUu	5
MIMAT0000069	hsa-miR-16-5p	ENSG00000235703	LINC00894	antisense	chrX	149114545	149114566	+	1	0	AGO2	7mer-m8	gcgguuauaaaugcACGACGAu	|||||||	uguucuucagacuuUGCUGCUc	3

## Sheet: Table_S2
#please cite:
#Zhou KR, Liu S, Cai L, et al. ENCORI: The Encyclopedia of RNA Interactomes.
#2.Li JH, et al.starBase v2.0: decoding miRNA-ceRNA, miRNA-ncRNA and protein-RNA interaction networks from large-scale CLIP-Seq data , Nucleic Acids Res. 2014 Jan;42:D92-7.
miRNAid	miRNAname	geneID	geneName	geneType	chromosome	start	end	strand	clipExpNum	degraExpNum	RBP	merClass	miRseq	align	targetSeq	pancancerNum
MIMAT0003885	hsa-miR-454-3p	ENSG00000241326	AL603962.1	sense_intronic	chr1	10044401	10044423	+	1	0	AGO1-4	8mer	ugGGAUAUUCGUUAUAACGUGAu	|||: :| |:|||||||	agCCUGAUCCUAUUGUUGCACUa	0
MIMAT0003885	hsa-miR-454-3p	ENSG00000117242	PINK1-AS	antisense	chr1	20978368	20978389	-	4	0	AGO1-4	7mer-m8	ugggaUAUUCGUUAUAACGUGAu	|| | |: ||||||||	cugagAUCA-CGCCAUUGCACUc	7
MIMAT0003885	hsa-miR-454-3p	ENSG00000238287	AL603839.3	antisense	chr1	40959183	40959205	-	5	0	AGO1,AGO1-4,AGO2	7mer-m8	ugggauauucGUUAUAACGUGAu	:| |||||||||	ugggaguuuuUAUUAUUGCACUg	0
MIMAT0003885	hsa-miR-454-3p	ENSG00000226891	LINC01359	processed_transcript	chr1	65453177	65453199	-	1	0	AGO1-4	7mer-m8	ugggAUA-UUCGUUAUAACGUGAu	|:| | || | |||||||	caaaUGUCAUGCCCU-UUGCACUu	5
MIMAT0003885	hsa-miR-454-3p	ENSG00000223745	CCDC18-AS1	processed_transcript	chr1	93803447	93803471	-	1	0	AGO1-4	7mer-m8	uggGAUAUUCGU--UAUAACGUGAu	| || | || ||||||||	gagCAAUCAUCAUGCCAUUGCACUc	1
MIMAT0003885	hsa-miR-454-3p	ENSG00000226419	SLC16A1-AS1	antisense	chr1	113512760	113512782	+	3	0	AGO1,AGO2	8mer	ugggauauucguuAUAACGUGAu	| |||||||	ggcucacuucaucUUUUGCACUa	3
MIMAT0003885	hsa-miR-454-3p	ENSG00000235527	HIPK1-AS1	antisense	chr1	114470002	114470025	-	2	0	AGO1-4	7mer-m8	ugGGAUAU-UCGUUAUAACGUGAu	|| | | ||| ||||||||	agCCGAGAUUGCACCAUUGCACUc	1
MIMAT0003885	hsa-miR-454-3p	ENSG00000231064	AC234582.1	antisense	chr1	155165015	155165037	+	45	13	AGO1,AGO1-4,AGO2,AGO3,AGO4	7mer-m8	ugggauauucGUUAUAACGUGAu	||||||||||||	uuucccccgcCAAUAUUGCACUc	2
MIMAT0003885	hsa-miR-454-3p	ENSG00000276334	AL133243.2	sense_intronic	chr2	32748421	32748443	+	2	0	AGO2	8mer	uggGAUAUUCGUUA-UAACGUGAu	||| || : | ||||||||	uggCUA-AACUUCUAAUUGCACUa	2
MIMAT0003885	hsa-miR-454-3p	ENSG00000239322	ATP6V1B1-AS1	antisense	chr2	71169430	71169453	-	1	0	AGO1	7mer-m8	ugggaUAUUC--GUUAUAACGUGAu	||||| ||| |||||||	agaagAUAAGUUCAA-CUUGCACUu	4
MIMAT0003885	hsa-miR-454-3p	ENSG00000225439	BOLA3-AS1	antisense	chr2	74376088	74376110	+	1	0	AGO1	7mer-m8	ugggauauucGUUAUAACGUGAu	||: :|||||||	uacgucccuuCAGCGUUGCACUu	5
MIMAT0003885	hsa-miR-454-3p	ENSG00000224559	LINC01087	lincRNA	chr2	132396713	132396735	+	1	0	AGO1-4	7mer-m8	ugggauauucgUUAUAACGUGAu	:| ||||||||	auauucgucugGACAUUGCACUu	4
MIMAT0003885	hsa-miR-454-3p	ENSG00000227400	AC012501.1	sense_overlapping	chr2	154278241	154278263	-	3	0	AGO1-4,AGO2	7mer-m8	ugggauAUUCGUUAUAACGUGAu	|:| || |||||||	agucacUGAUGAAGUUUGCACUg	3
MIMAT0003885	hsa-miR-454-3p	ENSG00000224189	HAGLR	antisense	chr2	177042074	177042095	-	6	0	AGO1,AGO1-4,AGO2	7mer-m8	ugGGAUAUUCGUUAUAACGUGAu	|:||| | :: |||||||	ccCUUAU-AUUGUCUUUGCACUu	13
MIMAT0003885	hsa-miR-454-3p	ENSG00000229127	AC007038.1	antisense	chr2	210895818	210895841	+	1	0	AGO2	8mer	ugGGAUAUU-CGUUAUAACGUGAu	:||:||| |||| |||||||	uuUCUGUAAGGCAACUUUGCACUa	0
MIMAT0003885	hsa-miR-454-3p	ENSG00000273301	AC016717.2	lincRNA	chr2	226567805	226567827	+	2	0	AGO2	8mer	ugggauauuCGUUAUAACGUGAu	|: || |||||||	acaggucuuGUUAUCUUGCACUa	3
MIMAT0003885	hsa-miR-454-3p	ENSG00000231177	LINC00852	antisense	chr3	10327027	10327051	+	1	0	AGO2	7mer-m8	uggGAU-AUU-CGUUAUAACGUGAu	||: ||| |||: |||||||	aagCUGUUAAUGCAGCCUUGCACUc	0
MIMAT0003885	hsa-miR-454-3p	ENSG00000225733	FGD5-AS1	antisense	chr3	14986228	14986249	-	2	0	AGO2	7mer-m8	ugggaUAUUCGUUAUAACGUGAu	|| | || ||||||||	ccgagAUCA-CACCAUUGCACUc	9
MIMAT0003885	hsa-miR-454-3p	ENSG00000280173	AC104447.1	TEC	chr3	47388497	47388518	+	2	0	AGO1-4,AGO2	7mer-m8	ugggauauucguUAUAACGUGAu	|| |||||||	ugcaaagacuucAU-UUGCACUu	8
MIMAT0003885	hsa-miR-454-3p	ENSG00000279147	AC112504.1	TEC	chr3	141655889	141655910	-	1	0	AGO1-4	7mer-m8	ugggaUAUUCGUUAUAACGUGAu	|| | |: ||||||||	ccaagAUCA-CGCCAUUGCACUc	0
MIMAT0003885	hsa-miR-454-3p	ENSG00000214145	LINC00887	lincRNA	chr3	194020895	194020919	-	1	0	AGO1-4	7mer-m8	ugGGAU--AUUCGUUAU-AACGUGAu	|||: | | ||||: |||||||	cuCCUGCCUCA-CAAUGUUUGCACUu	5
MIMAT0003885	hsa-miR-454-3p	ENSG00000250038	AC109588.1	lincRNA	chr4	28404318	28404339	-	1	1	AGO2	7mer-m8	ugGGA-UAUUCGUUAUAACGUGAu	|:| |||| || |||||||	uaCUUAAUAA--AACCUUGCACUc	1
MIMAT0003885	hsa-miR-454-3p	ENSG00000273156	AC124016.2	lincRNA	chr4	83266113	83266134	-	1	0	AGO1-4	7mer-m8	ugggauauucGUUAUAACGUGAu	:||| |||||||	cauaggguuuUAAU-UUGCACUg	0
MIMAT0003885	hsa-miR-454-3p	ENSG00000249464	LINC01091	lincRNA	chr4	124585282	124585305	+	1	0	AGO1-4	7mer-m8	ugggauAUUCG-UUAUAACGUGAu	||:|| ::| |||||||	guugccUAGGCUGGUCUUGCACUc	5
MIMAT0003885	hsa-miR-454-3p	ENSG00000273247	AC097376.2	antisense	chr4	140372412	140372435	-	1	0	AGO1-4	7mer-m8	uggGAUAUUCGUUAU-AACGUGAu	| :|:||| ||| |||||||	cugCAGUGAGCUAUAGUUGCACUg	4
MIMAT0003885	hsa-miR-454-3p	ENSG00000260244	AC104083.1	sense_overlapping	chr4	156655675	156655697	+	2	0	AGO2	7mer-m8	ugggauauucguUAUAACGUGAu	|| |||||||	uuauuucaccucAUUUUGCACUu	13
MIMAT0003885	hsa-miR-454-3p	ENSG00000250131	AC078881.1	antisense	chr4	178598177	178598199	+	1	0	AGO2	7mer-m8	ugGGAUAUUCGUUAUAACGUGAu	||| || |||||||||	gcCCUCGUUGCCCUAUUGCACUu	3
MIMAT0003885	hsa-miR-454-3p	ENSG00000248092	NNT-AS1	antisense	chr5	43574887	43574909	-	1	0	AGO1-4	7mer-m8	ugggauauuCGUUAUAACGUGAu	||| ||||||||	ggcgagauuGCACCAUUGCACUc	5
MIMAT0003885	hsa-miR-454-3p	ENSG00000259663	AC010478.1	antisense	chr5	50670277	50670302	-	1	0	AGO2	7mer-m8	ugggAUAUU-CGUU-AU-AACGUGAu	|:||| ||| || |||||||	aaagUGUAAUUCAAGUAUUUGCACUg	4
MIMAT0003885	hsa-miR-454-3p	ENSG00000280187	AC022107.1	TEC	chr5	68484818	68484840	-	2	0	AGO1-4,AGO2	7mer-m8	ugggauauucguuAUAACGUGAu	| |||||||	cacgcuuccaguuUCUUGCACUg	4
MIMAT0003885	hsa-miR-454-3p	ENSG00000247572	CKMT2-AS1	antisense	chr5	80533844	80533867	-	5	0	AGO1,AGO1-4,AGO2	7mer-m8	ugGGAUAUUCGUUAU-AACGUGAu	:|| | :|||| |||||||	ucUCUUUUUCUAAUAGUUGCACUu	4
MIMAT0003885	hsa-miR-454-3p	ENSG00000247828	TMEM161B-AS1	antisense	chr5	87578570	87578592	+	2	0	AGO1-4,AGO2	7mer-m8	ugggaUAUUCGUUAUAACGUGAu	|| | |: | |||||||	ccagcAUCACCGCUCUUGCACUc	1
MIMAT0003885	hsa-miR-454-3p	ENSG00000231074	HCG18	antisense	chr6	30268775	30268796	-	1	0	AGO1-4	7mer-m8	ugggaUAUUCGUUAUAACGUGAu	|| | |: ||||||||	cugagAUCA-CGCCAUUGCACUc	3
MIMAT0003885	hsa-miR-454-3p	ENSG00000231074	HCG18	antisense	chr6	30272487	30272511	-	1	0	AGO1-4	7mer-m8	uggGAUAUU--CGUUAUAACGUGAu	||: :| ||| ||||||||	aagCUGAGAUCGCAUCAUUGCACUc	3
MIMAT0003885	hsa-miR-454-3p	ENSG00000231074	HCG18	antisense	chr6	30282055	30282082	-	2	0	AGO1-4	7mer-m8	ugggauAUUCGUUA-----UAACGUGAu	|||| :|| ||||||||	uuggguUAAGGGAUUUGGAAUUGCACUu	3
MIMAT0003885	hsa-miR-454-3p	ENSG00000280511	AL591030.1	lincRNA	chr6	77271156	77271178	+	1	0	AGO2	8mer	ugggaUAUUCGUUAUAACGUGAu	| || || |||||||	cugacAGAAUAUAUUUUGCACUa	0
MIMAT0003885	hsa-miR-454-3p	ENSG00000279355	AGPAT4-IT1	TEC	chr6	161582502	161582527	-	2	0	AGO2	8mer	ugGGAUAUUCGU-UAU--AACGUGAu	:||: |:||| | | |||||||	gcUCUGCAGGCACAGACCUUGCACUa	6
MIMAT0003885	hsa-miR-454-3p	ENSG00000240990	HOXA11-AS	antisense	chr7	27226624	27226647	+	1	0	AGO2	7mer-m8	ugggAUAUUCGU-UAUAACGUGAu	| ||| |: :|||||||||	caaaUCUAAUCGUGUAUUGCACUg	6
MIMAT0003885	hsa-miR-454-3p	ENSG00000233705	SLC26A4-AS1	antisense	chr7	107297523	107297545	-	1	0	AGO2	7mer-m8	ugggauauucguUAUAACGUGAu	|| |||||||	guuguuauuuuuAUCUUGCACUc	8
MIMAT0003885	hsa-miR-454-3p	ENSG00000233705	SLC26A4-AS1	antisense	chr7	107297566	107297586	-	1	0	AGO2	7mer-m8	ugggaUAUUCGUUAUAACGUGAu	||| ||:| |||||||	uaaucAUA--CAGUUUUGCACUc	8
MIMAT0003885	hsa-miR-454-3p	ENSG00000280453	AP006248.5	TEC	chr8	17356506	17356528	+	5	0	AGO1-4,AGO2	7mer-m8	ugggauauucguuauAACGUGAu	|||||||	uucacguuucuugcuUUGCACUg	0
MIMAT0003885	hsa-miR-454-3p	ENSG00000254109	RBPMS-AS1	antisense	chr8	30239985	30240006	-	1	0	AGO1-4	7mer-m8	uggGAUAUUCGUUAUAACGUGAu	||: ||| | |||||||	uaaCUGGCAGCUCU-UUGCACUg	9
MIMAT0003885	hsa-miR-454-3p	ENSG00000253706	AC011632.1	antisense	chr8	75711062	75711088	-	2	0	AGO2	7mer-m8	ugggAUAUUCGUUAU----AACGUGAu	| |||||| || |||||||	auugUUUAAGCAUUAAAGUUUGCACUg	3
MIMAT0003885	hsa-miR-454-3p	ENSG00000261087	AP003469.4	lincRNA	chr8	102181365	102181390	-	1	0	AGO2	8mer	ugggAU-AUUCG--UUAUAACGUGAu	|| | ||| :: ||||||||	aaugUAUUCAGCCUGGAAUUGCACUa	1
MIMAT0003885	hsa-miR-454-3p	ENSG00000254166	CASC19	processed_transcript	chr8	128231086	128231108	-	4	0	AGO1-4,AGO2	7mer-m8	ugggauauucGUUAUAACGUGAu	::| :|||||||	acaucgacuuUGAAGUUGCACUg	0
MIMAT0003885	hsa-miR-454-3p	ENSG00000260912	AL158206.1	sense_overlapping	chr9	19454928	19454954	+	13	0	AGO1-4,AGO2	7mer-m8	ugGGAUA-UUCGUU---AUAACGUGAu	|:| | |||::: | |||||||	gcCUUUUGAAGUGGAGCUUUUGCACUu	4
MIMAT0003885	hsa-miR-454-3p	ENSG00000275450	AL845472.1	lincRNA	chr9	45363905	45363927	+	3	0	AGO1,AGO2	8mer	ugGGAUAUUCGUUAU-AACGUGAu	||| | | | || |||||||	ggCCU-UCAUCCCUAGUUGCACUa	3
MIMAT0003885	hsa-miR-454-3p	ENSG00000229587	AL158825.2	sense_intronic	chr9	77624863	77624887	-	5	0	AGO1,AGO2	8mer	ugggaUAUUCGUU--AUAACGUGAu	||:| | | | |||||||	uauacAUGAUCUACCUUUUGCACUa	1
MIMAT0003885	hsa-miR-454-3p	ENSG00000261094	AC007066.2	sense_overlapping	chr9	125701162	125701185	+	2	0	AGO2	7mer-m8	ugggaUAUUCGU-UAUAACGUGAu	|||| | || |||||||	cucagAUAAAAACAUUUUGCACUu	2
MIMAT0003885	hsa-miR-454-3p	ENSG00000204054	LINC00963	processed_transcript	chr9	132266900	132266922	+	2	0	AGO1-4	7mer-m8	ugggauauucguuaUAACGUGAu	||||||||	aucugaugccucccAUUGCACUg	8
MIMAT0003885	hsa-miR-454-3p	ENSG00000237943	PRKCQ-AS1	processed_transcript	chr10	6626091	6626112	+	3	0	AGO2	8mer	ugggauaUUCGUUAUAACGUGAu	|| ||:| |||||||	uggaggaAACCAGU-UUGCACUa	2
MIMAT0003885	hsa-miR-454-3p	ENSG00000280719	PCAT5	lincRNA	chr10	36085747	36085768	+	1	0	AGO2	7mer-m8	ugGGAUAUUCGUUAUAACGUGAu	|||: : || | |||||||	ucCCUGCUGUCACU-UUGCACUu	3
MIMAT0003885	hsa-miR-454-3p	ENSG00000185904	LINC00839	lincRNA	chr10	42989955	42989977	+	2	0	AGO2	7mer-m8	ugGGA-UAUUCGUUAUAACGUGAu	||| || || | |||||||	ccCCUGAUUCCCACU-UUGCACUu	1
MIMAT0003885	hsa-miR-454-3p	ENSG00000233871	DLG5-AS1	processed_transcript	chr10	79687855	79687875	+	1	0	AGO2	7mer-m8	ugggAUAUUCGUUAUAACGUGAu	||| || ||| |||||||	agagUAUCAG-AAU-UUGCACUu	1
MIMAT0003885	hsa-miR-454-3p	ENSG00000225484	NUTM2B-AS1	antisense	chr10	81557647	81557668	-	2	0	AGO2	7mer-m8	ugggAUAUUCGUUAUAACGUGAu	| |:| :|| ||||||||	cuaaUUUGAUUAA-AUUGCACUc	2
MIMAT0003885	hsa-miR-454-3p	ENSG00000223482	NUTM2A-AS1	antisense	chr10	89079820	89079841	-	3	0	AGO2	7mer-m8	ugggAUAUUCGUUAUAACGUGAu	| |:| :|| ||||||||	cuaaUUUGAUUAA-AUUGCACUc	2
MIMAT0003885	hsa-miR-454-3p	ENSG00000260461	AL133355.1	sense_overlapping	chr10	105637381	105637402	-	1	0	AGO1-4	8mer	ugGGAUAUUCGUUAUAACGUGAu	|:| | | ::| |||||||	uaCUUCU-AUUGAACUUGCACUa	13
MIMAT0003885	hsa-miR-454-3p	ENSG00000279672	AP006621.5	TEC	chr11	780703	780723	+	1	0	AGO1-4	7mer-m8	ugGGAUAUUCGUUAUAACGUGAu	||| ||| | |||||||	ucCCUUGCAGC-CU-UUGCACUu	2
MIMAT0003885	hsa-miR-454-3p	ENSG00000130600	H19	processed_transcript	chr11	2016693	2016714	-	10	0	AGO1-4	7mer-m8	ugggauAUUCGUUAUAACGUGAu	||||: || |||||||	uugcacUAAGUCAU-UUGCACUg	4
MIMAT0003885	hsa-miR-454-3p	ENSG00000130600	H19	processed_transcript	chr11	2016707	2016728	-	10	0	AGO1-4	8mer	ugGGAUAUUCGUUAUAACGUGAu	:||: | :||| |||||||	cuUCUGAAUUUAAU-UUGCACUa	4
MIMAT0003885	hsa-miR-454-3p	ENSG00000269821	KCNQ1OT1	antisense	chr11	2706689	2706713	-	6	0	AGO1-4,AGO2	7mer-m8	ugGGAUAUUC-GUUAU-AACGUGAu	|||:|:|| ::: | |||||||	ggCCUGUGAGAUGGGAGUUGCACUg	2
MIMAT0003885	hsa-miR-454-3p	ENSG00000256006	AC084117.1	sense_intronic	chr11	18428207	18428231	+	1	0	AGO2	7mer-m8	uggGAUAUU--CGUUAUAACGUGAu	||: :| ||| ||||||||	gagCUGAGAUCGCACCAUUGCACUc	3
MIMAT0003885	hsa-miR-454-3p	ENSG00000278952	AP003068.4	TEC	chr11	64886330	64886352	+	1	0	AGO1-4	7mer-m8	ugggauauucguuaUAACGUGAu	||||||||	uucugcgacccuccAUUGCACUu	2
MIMAT0003885	hsa-miR-454-3p	ENSG00000245532	NEAT1	lincRNA	chr11	65194638	65194660	+	13	0	AGO1-4	7mer-m8	ugggauauucguuauAACGUGAu	|||||||	gggacuguucuguccUUGCACUg	4
MIMAT0003885	hsa-miR-454-3p	ENSG00000245532	NEAT1	lincRNA	chr11	65204087	65204109	+	11	0	AGO1-4	7mer-m8	ugggaUAUUCGUUAUAACGUGAu	| |: | :| |||||||	accacACAGCCUGUCUUGCACUg	4
MIMAT0003885	hsa-miR-454-3p	ENSG00000245532	NEAT1	lincRNA	chr11	65208258	65208282	+	7	0	AGO1-4	7mer-m8	uggGAUAUU--CGUUAUAACGUGAu	||: :| ||| ||||||||	cagCUGAGACCGCACCAUUGCACUc	4
MIMAT0003885	hsa-miR-454-3p	ENSG00000245532	NEAT1	lincRNA	chr11	65210836	65210858	+	13	0	AGO1-4	7mer-m8	ugggauauucguuauAACGUGAu	|||||||	ccgcugucuucuuguUUGCACUg	4
MIMAT0003885	hsa-miR-454-3p	ENSG00000272917	AC010186.4	processed_transcript	chr12	9806366	9806388	+	1	0	AGO2	7mer-m8	uggGAUAUUCGUUAUAACGUGAu	||| |||:: ||||||||	ugaCUACAAGUGUGAUUGCACUu	2
MIMAT0003885	hsa-miR-454-3p	ENSG00000284634	AC092821.3	processed_transcript	chr12	9806366	9806388	+	1	0	AGO2	7mer-m8	uggGAUAUUCGUUAUAACGUGAu	||| |||:: ||||||||	ugaCUACAAGUGUGAUUGCACUu	0
MIMAT0003885	hsa-miR-454-3p	ENSG00000277342	AC048344.4	sense_intronic	chr12	32262083	32262105	+	2	0	AGO2	7mer-m8	ugggAUAUUCGUUAUAACGUGAu	||| :: ||||||||	gggaUAUUUCUGUCAUUGCACUu	1
MIMAT0003885	hsa-miR-454-3p	ENSG00000272368	AC074032.1	antisense	chr12	50559306	50559328	+	1	0	AGO2	7mer-m8	ugggaUAUUCGUUAUAACGUGAu	|| :| | |||||||	uaagcAUCUUUAUUUUUGCACUu	5
MIMAT0003885	hsa-miR-454-3p	ENSG00000228630	HOTAIR	antisense	chr12	54356628	54356652	-	1	0	AGO2	7mer-m8	uggGAUAUUCGUUAU--AACGUGAu	||: || |:: | |||||||	cugCUGCAAACGGGACUUUGCACUc	0
MIMAT0003885	hsa-miR-454-3p	ENSG00000258168	AC025569.1	antisense	chr12	70933911	70933931	+	1	0	AGO1-4	7mer-m8	ugggaUAUUCGUUAUAACGUGAu	||| ||: |||||||	uauucAUA--CAGAUUUGCACUc	7
MIMAT0003885	hsa-miR-454-3p	ENSG00000277715	AC079174.2	antisense	chr12	106645176	106645196	+	1	0	AGO1-4	7mer-m8	ugGGAUAUUCGUUAUAACGUGAu	|||:| || ||||||||	gcCCUGU--UCACCAUUGCACUc	4
MIMAT0003885	hsa-miR-454-3p	ENSG00000277283	AC004812.2	antisense	chr12	120556661	120556683	+	2	0	AGO1-4	7mer-m8	uggGAUAUUCGUUAUAACGUGAu	|| |:|: || |||||||	uuaCUCAAGGUCAUUUUGCACUg	2
MIMAT0003885	hsa-miR-454-3p	ENSG00000212694	LINC01089	lincRNA	chr12	122233247	122233269	-	6	0	AGO1-4,AGO2	7mer-m8	ugGGAUAUUCGUUAUAACGUGAu	|:| || | ||||||||	ugCUUCCAACCUCCAUUGCACUg	4
MIMAT0003885	hsa-miR-454-3p	ENSG00000280120	AC073857.1	TEC	chr12	123636902	123636924	-	9	0	AGO1,AGO2	8mer	ugggauauucguuAUAACGUGAu	| |||||||	gaccaucucucuuUCUUGCACUa	1
MIMAT0003885	hsa-miR-454-3p	ENSG00000249196	TMEM132D-AS1	antisense	chr12	129596033	129596054	+	1	0	AGO2	7mer-m8	ugggauauucguUAUAACGUGAu	|| |||||||	ggacugcuucucAU-UUGCACUg	1
MIMAT0003885	hsa-miR-454-3p	ENSG00000279283	AC131009.4	TEC	chr12	132382066	132382089	+	2	0	AGO1-4	7mer-m8	ugGGAUAUUCGU-UAUAACGUGAu	|:|| :||:| | |||||||	caCUUAAGAGUAUAGUUUGCACUc	1
MIMAT0003885	hsa-miR-454-3p	ENSG00000215417	MIR17HG	processed_transcript	chr13	92003155	92003177	+	34	0	AGO1,AGO1-4,AGO2,AGO3,AGO4	8mer	ugggauauuCGUUAUAACGUGAu	||| :|||||||	guuaguuuuGCAUAGUUGCACUa	0
MIMAT0003885	hsa-miR-454-3p	ENSG00000215417	MIR17HG	processed_transcript	chr13	92003604	92003624	+	47	0	AGO1,AGO1-4,AGO2,AGO3,AGO4	7mer-m8	ugGGAUAUUCGUUAUAACGUGAu	:||:|| :::|||||||||	uuUCUGUA--UGGUAUUGCACUu	0
MIMAT0003885	hsa-miR-454-3p	ENSG00000274605	AL355338.1	lincRNA	chr13	100738722	100738746	-	1	0	AGO1-4	7mer-m8	uggGAUAUU--CGUUAUAACGUGAu	||: :| ||| ||||||||	gagCUGAGACUGCACCAUUGCACUc	3
MIMAT0003885	hsa-miR-454-3p	ENSG00000280169	AL136526.1	antisense	chr13	101190480	101190502	+	1	0	AGO1-4	7mer-m8	ugggauauucguuauAACGUGAu	|||||||	cucuggcucugucacUUGCACUg	2
MIMAT0003885	hsa-miR-454-3p	ENSG00000215256	DHRS4-AS1	antisense	chr14	24408854	24408876	-	1	0	AGO1-4	7mer-m8	ugggauAUUCGUUAUAACGUGAu	| ||| |||||||	ucagacUCAGCCCACUUGCACUc	5
MIMAT0003885	hsa-miR-454-3p	ENSG00000258559	AC005519.1	sense_overlapping	chr14	74760415	74760437	-	1	0	AGO2	8mer	ugggauauucguuAUAACGUGAu	|||||||||	uuucucauuucuuUAUUGCACUa	3
MIMAT0003885	hsa-miR-454-3p	ENSG00000258301	VASH1-AS1	lincRNA	chr14	77252556	77252578	-	1	0	AGO1-4	7mer-m8	ugggauauucguuaUAACGUGAu	||||||||	gccgagaucaugccAUUGCACUc	4
MIMAT0003885	hsa-miR-454-3p	ENSG00000258301	VASH1-AS1	lincRNA	chr14	77252852	77252874	-	2	0	AGO1-4,AGO2	8mer	ugggauauucguuaUAACGUGAu	||||||||	acuugguugcuuccAUUGCACUa	4
MIMAT0003885	hsa-miR-454-3p	ENSG00000269958	AL049840.4	sense_intronic	chr14	104162867	104162891	+	10	0	AGO1-4,AGO2	7mer-m8	ugggaUAUUCG-UUAU-AACGUGAu	|| ||| |: |||||||	augucAUUAGCUUCUGUUUGCACUg	2
MIMAT0003885	hsa-miR-454-3p	ENSG00000270055	AC127502.2	sense_intronic	chr15	30781146	30781167	+	1	0	AGO2	7mer-m8	ugGGAUAUUCGUUAUAACGUGAu	:| || |:|||||||||||	uuUCAAU-UGUAAUAUUGCACUu	1
MIMAT0003885	hsa-miR-454-3p	ENSG00000260269	AC105036.3	processed_transcript	chr15	75893523	75893546	-	1	0	AGO1-4	7mer-m8	uggGAUAUUCGUUA---UAACGUGAu	||| ||| | | |||||||	#NAME?	3
MIMAT0003885	hsa-miR-454-3p	ENSG00000259642	ST20-AS1	antisense	chr15	80217986	80218006	+	1	0	AGO2	7mer-m8	ugGGAUAUUCGUUAUAACGUGAu	:| |||:|: :| |||||||	uuUCAAUAGGU-GU-UUGCACUu	4
MIMAT0003885	hsa-miR-454-3p	ENSG00000275092	AL031710.2	sense_intronic	chr16	1757714	1757738	+	1	0	AGO1-4	8mer	ugGGAUAUUCGUUA--UAACGUGAu	| | ||| |:| ||||||||	ucCAUCAAAGGAGUGAAUUGCACUa	1
MIMAT0003885	hsa-miR-454-3p	ENSG00000261487	AC135048.1	processed_transcript	chr16	30964594	30964616	+	3	0	AGO1-4,AGO2	7mer-m8	uggGAUAU-UCGUUAUAACGUGAu	||:|: | | | |||||||	uggCUGUGCACCUCU-UUGCACUc	0
MIMAT0003885	hsa-miR-454-3p	ENSG00000278133	AC135050.6	sense_intronic	chr16	31133557	31133578	+	1	0	AGO2	7mer-m8	ugggaUAUUCGUUAUAACGUGAu	|| || ::|:|||||||	gaaaaAUCAG-GGUGUUGCACUu	1
MIMAT0003885	hsa-miR-454-3p	ENSG00000278133	AC135050.6	sense_intronic	chr16	31135199	31135221	+	26	0	AGO1,AGO1-4,AGO2,AGO3	7mer-m8	ugggauAUUCGUUAUAACGUGAu	| | | :| |||||||	aauuccUCAACUGUUUUGCACUc	1
MIMAT0003885	hsa-miR-454-3p	ENSG00000279476	AC092139.3	TEC	chr16	81551594	81551616	+	1	0	AGO2	7mer-m8	ugggauauucguuauAACGUGAu	|||||||	gugacgggggucccuUUGCACUu	1
MIMAT0003885	hsa-miR-454-3p	ENSG00000276728	AC142472.1	lincRNA	chr17	43224345	43224367	-	2	0	AGO1-4	7mer-m8	ugggauauUCGUUAUAACGUGAu	|||| |||||||	gacauuccAGCACGUUUGCACUg	0
MIMAT0003885	hsa-miR-454-3p	ENSG00000278963	AC005921.3	TEC	chr17	48800296	48800318	+	3	0	AGO1-4	8mer	ugggauauucguuAUAACGUGAu	| |||||||	uauuguuuugguuUUUUGCACUa	2
MIMAT0003885	hsa-miR-454-3p	ENSG00000279089	AC005839.1	TEC	chr17	49262169	49262191	-	2	0	AGO2	7mer-m8	ugggauauucguuAUAACGUGAu	| |||||||	uaaguuuuuuucuUUUUGCACUu	1
MIMAT0003885	hsa-miR-454-3p	ENSG00000265313	LINC01476	lincRNA	chr17	57604020	57604042	-	2	0	AGO2	7mer-m8	ugGGAUAUUCGUUAU-AACGUGAu	|| ||:| || | |||||||	auCCCAUGA-CAUGAUUUGCACUc	2
MIMAT0003885	hsa-miR-454-3p	ENSG00000262652	AC124283.3	sense_intronic	chr17	80535947	80535969	+	2	0	AGO2	7mer-m8	ugggauauucGUUAUAACGUGAu	|| |||||||	gacucacccuCACCCUUGCACUu	1
MIMAT0003885	hsa-miR-454-3p	ENSG00000263753	LINC00667	lincRNA	chr18	5238677	5238697	+	3	0	AGO2	7mer-m8	ugGGAUAUUCGUUAUAACGUGAu	:|| || || | |||||||	aaUCUCUAUGC-CU-UUGCACUg	4
MIMAT0003885	hsa-miR-454-3p	ENSG00000272746	AP005131.7	sense_intronic	chr18	13526248	13526271	+	1	0	AGO2	7mer-m8	ugGGAUAUUCGUU-A-UAACGUGAu	|||: :||::| | |||||||	agCCUG-GAGUGACUCCUUGCACUg	3
MIMAT0003885	hsa-miR-454-3p	ENSG00000264982	AC015563.2	antisense	chr18	29867898	29867920	+	1	0	AGO2	7mer-m8	uggGAUAUUCGUUAUAACGUGAu	||| | :: |||||||	gugCUAAAUCUGCCCUUGCACUg	0
MIMAT0003885	hsa-miR-454-3p	ENSG00000278986	AC091060.1	TEC	chr18	33553832	33553853	+	1	0	AGO1-4	7mer-m8	ugggaUAUUCGUUAUAACGUGAu	|| :||: ||||||||	cggagAU-GGCGCCAUUGCACUc	0
MIMAT0003885	hsa-miR-454-3p	ENSG00000267197	AC011461.1	sense_intronic	chr19	10601040	10601062	-	1	0	AGO1-4	7mer-m8	ugggauauucGUUAUAACGUGAu	|| ||||||||	gccaugcucuCACCAUUGCACUc	0
MIMAT0003885	hsa-miR-454-3p	ENSG00000267100	ILF3-AS1	lincRNA	chr19	10763267	10763290	-	1	0	AGO1-4	7mer-m8	ugGGAUAU-UCGUUAUAACGUGAu	|| | | || ||||||||	agCCGAGAUUGCUCCAUUGCACUc	3
MIMAT0003885	hsa-miR-454-3p	ENSG00000280332	AC020917.4	TEC	chr19	16467172	16467195	-	1	0	AGO1-4	7mer-m8	ugGGAUAU-UCGUUAUAACGUGAu	|| | | ||: ||||||||	agCCGAGAUCGCGCCAUUGCACUc	3
MIMAT0003885	hsa-miR-454-3p	ENSG00000269397	AC011503.2	sense_intronic	chr19	24111457	24111477	+	5	0	AGO1,AGO1-4,AGO2	8mer	ugggAUAUUCGUUAUAACGUGAu	|| |:|: | |||||||	aaaaUACAGGU--UUUUGCACUa	1
MIMAT0003885	hsa-miR-454-3p	ENSG00000186019	AC021092.1	antisense	chr19	44612232	44612256	-	15	0	AGO1,AGO2,AGO3	7mer-m8	uggGAUAUUCG--UUAUAACGUGAu	||:|:| | | |||||||	acaCUGUGAACUUUUUCUUGCACUu	2
MIMAT0003885	hsa-miR-454-3p	ENSG00000268816	CTD-3093M3.1	lincRNA	chr19	54698286	54698307	+	1	0	AGO1-4	7mer-m8	ugGGAUAUUCGUUAUAACGUGAu	::|:||| ||| |||||||	uaUUUGUAAAAAAU-UUGCACUu	0
MIMAT0003885	hsa-miR-454-3p	ENSG00000280220	AL157414.3	TEC	chr20	55738604	55738627	+	1	0	AGO1-4	7mer-m8	ugggauaUUCGUUAU-AACGUGAu	|:|| ||| |||||||	cccagcgAGGCCAUACUUGCACUc	1
MIMAT0003885	hsa-miR-454-3p	ENSG00000280213	UCKL1-AS1	antisense	chr20	62585000	62585023	+	1	0	AGO2	7mer-m8	ugGGAUAU-UCGUUAUAACGUGAu	|| | | :|:: ||||||||	agCCGAGAUGGUGCCAUUGCACUc	3
MIMAT0003885	hsa-miR-454-3p	ENSG00000228709	LINC02575	lincRNA	chr21	45905696	45905716	+	1	0	AGO2	7mer-m8	ugGGAUAUUCGUUAUAACGUGAu	:| |||| || | |||||||	acUCAAUAA-CACU-UUGCACUc	3
MIMAT0003885	hsa-miR-454-3p	ENSG00000215424	MCM3AP-AS1	antisense	chr21	47669661	47669686	+	1	0	AGO1-4	7mer-m8	ugGGAUAU-UC-GUUAU-AACGUGAu	|||:|: || | :|: |||||||	guCCUGUGCAGUCUGUGUUUGCACUc	1
MIMAT0003885	hsa-miR-454-3p	ENSG00000280434	AL031595.3	sense_overlapping	chr22	44543197	44543219	+	1	0	AGO2	7mer-m8	ugggaUAUUCGUUAUAACGUGAu	||:| | |||||||	aacaaAUGAUCCUGUUUGCACUu	7
MIMAT0003885	hsa-miR-454-3p	ENSG00000280434	AL031595.3	sense_overlapping	chr22	44546495	44546519	+	4	0	AGO1-4	7mer-m8	uggGAUAUUCGU--UAUAACGUGAu	||: :| || ||||||||	gagCUGGGAUCAUGCCAUUGCACUc	7
MIMAT0003885	hsa-miR-454-3p	ENSG00000280383	Z95331.1	sense_overlapping	chr22	46073215	46073242	+	3	0	AGO2	7mer-m8	ugGGAUAUUCGUUA-----UAACGUGAu	:|||||| : || ||||||||	uuUCUAUAACUUAUUACUCAUUGCACUu	1
MIMAT0003885	hsa-miR-454-3p	ENSG00000234869	AL021392.1	antisense	chr22	46937392	46937410	+	1	0	AGO1-4	7mer-m8	ugggAUAUUCGUUAUAACGUGAu	|:| |: || |||||||	#NAME?	3
MIMAT0003885	hsa-miR-454-3p	ENSG00000229807	XIST	lincRNA	chrX	73062562	73062588	-	14	0	AGO1,AGO2,AGO3	7mer-m8	uggGAUAUUCGUUA-----UAACGUGAu	|| ||| |||| :|||||||	ggaCU-UAAACAAUUCUCAGUUGCACUu	4
MIMAT0003885	hsa-miR-454-3p	ENSG00000229807	XIST	lincRNA	chrX	73067819	73067844	-	7	0	AGO2	8mer	ugGGAUAUUCGUUAU---AACGUGAu	||| ||: ||| | |||||||	gaCCUCUAGUCAAGACCUUUGCACUa	4
MIMAT0003885	hsa-miR-454-3p	ENSG00000229807	XIST	lincRNA	chrX	73071786	73071806	-	8	0	AGO1-4,AGO2	7mer-m8	ugGGAUAUUCGUUAUAACGUGAu	::|:|::|: |:|||||||	guUUUGUGGGU--UGUUGCACUc	4
MIMAT0003885	hsa-miR-454-3p	ENSG00000271533	Z83843.1	sense_intronic	chrX	73430271	73430295	-	3	0	AGO1-4	7mer-m8	ugGGAUAUUCGUUAU---AACGUGAu	::||| ||| |: |||||||	uuUUUAU-UGCAUUGCUUUUGCACUu	3

## Sheet: Sheet4
LINC01128	LINC01128	AL603962.1
AL645608.3	AL645608.3	PINK1-AS
AL391244.1	AL391244.1	AL603839.3
AL031282.2	AL031282.2	LINC01359
TNFRSF14-AS1	TNFRSF14-AS1	CCDC18-AS1
AL450998.2	AL450998.2	SLC16A1-AS1
AL031281.2	AL031281.2	HIPK1-AS1
SNHG12	SNHG12	AC234582.1
AL591845.1	AL591845.1	AL133243.2
AL139260.2	AL139260.2	ATP6V1B1-AS1
SLFNL1-AS1	SLFNL1-AS1	BOLA3-AS1
ERI3-IT1	ERI3-IT1	LINC01087
AL691459.1	AL691459.1	AC012501.1
AL590783.1	AL590783.1	HAGLR
AL354760.1	AL354760.1	AC007038.1
RP6-42F4.1	RP6-42F4.1	AC016717.2
RP6-206I17.2	RP6-206I17.2	LINC00852
AL136984.1	RASAL2-AS1	FGD5-AS1
RASAL2-AS1	MIR29B2CHG	AC104447.1
MIR29B2CHG	LINC01703	AC112504.1
LINC01703	AL359924.1	LINC00887
AL359924.1	AC108488.1	AC109588.1
AC108488.1	AC010969.2	AC124016.2
AC010969.2	AC104794.2	LINC01091
AC104794.2	AL133243.3	AC097376.2
AL133243.3	PCBP1-AS1	AC104083.1
PCBP1-AS1	AC092653.2	AC078881.1
AC092653.2	AC073046.1	NNT-AS1
AC073046.1	AC019069.1	AC010478.1
AC019069.1	AC062029.1	AC022107.1
AC062029.1	AC013268.5	CKMT2-AS1
AC013268.5	AC112229.4	TMEM161B-AS1
AC112229.4	PAX8-AS1	HCG18
PAX8-AS1	AC011893.1	AL591030.1
AC011893.1	TEX41	AGPAT4-IT1
TEX41	AC092153.1	HOXA11-AS
AC092153.1	LINC02478	SLC26A4-AS1
LINC02478	CERS6-AS1	AP006248.5
CERS6-AS1	TTN-AS1	RBPMS-AS1
TTN-AS1	AC005540.1	AC011632.1
AC005540.1	AC016717.2	AP003469.4
AC016717.2	AC012485.1	CASC19
AC012485.1	THUMPD3-AS1	AL158206.1
THUMPD3-AS1	LINC00852	AL845472.1
LINC00852	FGD5-AS1	AL158825.2
FGD5-AS1	AC115284.1	AC007066.2
AC115284.1	AC097634.1	LINC00963
AC097634.1	LINC02035	PRKCQ-AS1
LINC02035	AC093001.1	PCAT5
AC093001.1	MBNL1-AS1	LINC00839
MBNL1-AS1	DLG1-AS1	DLG5-AS1
DLG1-AS1	CTBP1-AS2	NUTM2B-AS1
CTBP1-AS2	AFAP1-AS1	NUTM2A-AS1
AFAP1-AS1	AC107068.1	AL133355.1
AC107068.1	UBA6-AS1	AP006621.5
UBA6-AS1	AC097478.1	H19
AC097478.1	AC104791.1	KCNQ1OT1
AC104791.1	AC104083.1	AC084117.1
AC104083.1	AC098864.1	AP003068.4
AC098864.1	LINC02434	NEAT1
LINC02434	SLC9A3-AS1	AC010186.4
SLC9A3-AS1	AC106799.3	AC092821.3
AC106799.3	BASP1-AS1	AC048344.4
BASP1-AS1	AC025178.1	AC074032.1
AC025178.1	AC025171.1	HOTAIR
AC025171.1	AC093297.2	AC025569.1
AC093297.2	AC010245.2	AC079174.2
AC010245.2	AC114980.1	AC004812.2
AC114980.1	EPB41L4A-AS1	LINC01089
EPB41L4A-AS1	LINC01184	AC073857.1
LINC01184	AC021078.1	TMEM132D-AS1
AC021078.1	AL049543.1	AC131009.4
AL049543.1	HCG18	MIR17HG
HCG18	HCG17	AL355338.1
HCG17	AL135905.1	AL136526.1
AL135905.1	AC019205.1	DHRS4-AS1
AC019205.1	AL080317.1	AC005519.1
AL080317.1	TRAF3IP2-AS1	VASH1-AS1
TRAF3IP2-AS1	AL357060.1	AL049840.4
AL357060.1	AL590617.2	AC127502.2
AL590617.2	AL596202.1	AC105036.3
AL596202.1	AL355297.4	ST20-AS1
AL355297.4	LINC00473	AL031710.2
LINC00473	AC004852.2	AC135048.1
AC004852.2	AC005154.1	AC135050.6
AC005154.1	TRG-AS1	AC092139.3
TRG-AS1	AC005537.1	AC142472.1
AC005537.1	AC118758.3	AC005921.3
AC118758.3	AC003092.1	AC005839.1
AC003092.1	DLX6-AS1	LINC01476
DLX6-AS1	AC079781.5	AC124283.3
AC079781.5	STAG3L5P-PVRIG2P-PILRB	LINC00667
STAG3L5P-PVRIG2P-PILRB	AC069281.2	AP005131.7
AC069281.2	AC006333.2	AC015563.2
AC006333.2	EXTL3-AS1	AC091060.1
FAM66E	CASC9	AC011461.1
EXTL3-AS1	AC103770.1	ILF3-AS1
CASC9	AZIN1-AS1	AC020917.4
AC103770.1	RNF139-AS1	AC011503.2
AZIN1-AS1	PVT1	AC021092.1
RNF139-AS1	AC108002.1	CTD-3093M3.1
PVT1	CDKN2B-AS1	AL157414.3
AC108002.1	AL845472.2	UCKL1-AS1
CDKN2B-AS1	STX17-AS1	LINC02575
AL845472.2	GSN-AS1	MCM3AP-AS1
STX17-AS1	AL596244.1	AL031595.3
GSN-AS1	MIR600HG	Z95331.1
AL596244.1	SLC25A25-AS1	AL021392.1
MIR600HG	AL157938.3	XIST
SLC25A25-AS1	C9orf163	Z83843.1
AL157938.3	LINC00707
C9orf163	PROSER2-AS1
LINC00707	AL390961.3
PROSER2-AS1	LINC00843
AL390961.3	AC022400.3
LINC00843	BMS1P4
AC022400.3	AC022400.5
BMS1P4	ZSWIM8-AS1
AC022400.5	ZMIZ1-AS1
ZSWIM8-AS1	AL132656.2
ZMIZ1-AS1	NUTM2B-AS1
AL132656.2	AC067750.1
NUTM2B-AS1	NUTM2A-AS1
AC067750.1	AL160290.2
NUTM2A-AS1	AL158835.1
AL160290.2	AL158835.4
AL158835.1	KCNQ1OT1
AL158835.4	AC107884.1
KCNQ1OT1	SNHG1
AC107884.1	NEAT1
SNHG1	AP000866.2
NEAT1	AC021054.1
AP000866.2	AC004803.1
AC021054.1	AC092471.2
AC004803.1	RP4-761J14.8
AC092471.2	C1RL-AS1
RP4-761J14.8	AC010186.3
C1RL-AS1	AC092828.1
FAM66C	AC023157.3
AC010186.3	AC008124.1
AC092828.1	AC068888.2
AC023157.3	AC068888.1
AC008124.1	HOXC-AS3
AC068888.2	AC024884.2
AC068888.1	AGAP2-AS1
HOXC-AS3	AC011611.3
AC024884.2	HELLPAR
AGAP2-AS1	AC027290.2
AC011611.3	AC055713.1
HELLPAR	LINC00943
AC027290.2	TMEM132D-AS1
AC055713.1	AC131009.4
LINC00943	AL139327.2
TMEM132D-AS1	AL138820.1
AC131009.4	AL162377.1
AL139327.2	AL137058.2
AL138820.1	ATXN8OS
AL162377.1	AL356118.1
AL137058.2	LINC00641
ATXN8OS	G2E3-AS1
AL356118.1	AL445363.3
LINC00641	SLC25A21-AS1
G2E3-AS1	LINC00639
AL445363.3	PSMA3-AS1
SLC25A21-AS1	AL355916.1
LINC00639	ACTN1-AS1
PSMA3-AS1	AL049775.1
AL355916.1	AL162171.3
ACTN1-AS1	MEG3
AL049775.1	MEG8
AL162171.3	AL117190.1
MEG3	LINC00638
MEG8	FAM30A
AL117190.1	ARHGAP11B
LINC00638	AC012236.1
FAM30A	AC022405.1
ARHGAP11B	AC020661.1
AC012236.1	GABPB1-AS1
AC022405.1	IQCH-AS1
AC020661.1	AC064799.2
GABPB1-AS1	AC068338.2
IQCH-AS1	LINC01578
AC064799.2	AC015712.2
AC068338.2	Z98883.1
LINC01578	AC106820.4
AC015712.2	ERVK13-1
Z98883.1	ZNF213-AS1
AC106820.4	AC012676.5
ERVK13-1	SLX1B-SULT1A4
ZNF213-AS1	AC120114.2
AC012676.5	AC106886.2
SLX1B-SULT1A4	LINC02128
AC120114.2	AC007342.7
AC106886.2	LINC00922
LINC02128	AC040162.3
AC007342.7	AC020978.7
LINC00922	AC009022.1
AC040162.3	LINC01572
AC020978.7	AC004943.2
AC009022.1	AC046158.2
LINC01572	AC133540.1
AC004943.2	FENDRR
AC046158.2	AC105429.1
AC133540.1	AC126696.3
FENDRR	AC135782.3
AC105429.1	AC092120.1
AC126696.3	MIR497HG
AC135782.3	AC113189.4
AC092120.1	AC016876.1
MIR497HG	LINC00324
AC113189.4	AC093484.1
AC016876.1	RP1-178F10.3
LINC00324	AC233702.9
AC093484.1	AC129926.1
RP1-178F10.3	AC015917.2
AC129926.1	AC005562.1
AC015917.2	AC130686.1
AC005562.1	AC099811.1
AC130686.1	AC008105.1
AC099811.1	AC004477.1
AC008105.1	AC015813.6
AC004477.1	TBX2-AS1
AC015813.6	AC018628.1
TBX2-AS1	SNHG25
AC018628.1	SOX9-AS1
SNHG25	LINC00511
SOX9-AS1	SNHG16
LINC00511	TNRC6C-AS1
SNHG16	AC087741.1
TNRC6C-AS1	AC124319.4
AC087741.1	AP000894.2
AC124319.4	AP001094.2
AP000894.2	AC015878.2
AP001094.2	AC090772.3
AC015878.2	AC068473.5
AC090772.3	PARD6G-AS1
AC068473.5	AC139100.2
PARD6G-AS1	AC024075.2
AC139100.2	LINC00662
AC024075.2	SCGB1B2P
LINC00662	AC008555.8
SCGB1B2P	TMEM147-AS1
AC008555.8	LINC00665
TMEM147-AS1	AC011445.1
LINC00665	AC118344.2
AC011445.1	LIPE-AS1
AC118344.2	AC021092.1
LIPE-AS1	AC073548.1
AC021092.1	AC010619.2
AC073548.1	AC010624.2
AC010619.2	AC011476.2
AC010624.2	AC010327.5
AC011476.2	AC005261.1
AC010327.5	MZF1-AS1
AC005261.1	AL035252.3
MZF1-AS1	AL356299.2
AL035252.3	SMIM25
AL356299.2	AL118506.1
SMIM25	LINC00649
AL118506.1	AP000317.2
LINC00649	AP001432.1
AP000317.2	TRPM2-AS
AP001432.1	TSPEAR-AS2
TRPM2-AS	LINC01547
TSPEAR-AS2	AP001476.1
LINC01547	MCM3AP-AS1
AP001476.1	AP000526.1
MCM3AP-AS1	AP000547.3
AP000526.1	AC016026.1
AP000547.3	AC002470.2
AC016026.1	AP000350.5
AC002470.2	TUG1
AP000350.5	NDUFA6-AS1
TUG1	AL031595.3
NDUFA6-AS1	Z95331.1
AL031595.3	BX890604.1
Z95331.1	FAM239A
BX890604.1	FAM239B
FAM239A	AC004656.1
FAM239B	XIST
AC004656.1	ARMCX5-GPRASP2
XIST	AL035425.3
ARMCX5-GPRASP2	MIR503HG
AL035425.3	LINC00894
MIR503HG
LINC00894
